# Supplementary material for: Investigating function roles of hypothetical proteins encoded by the Mycobacterium tuberculosis H37Rv genome
Source: BMC Genomics. 2019 May 21;20:394. doi: 10.1186/s12864-019-5746-6 (PMC6528289; doi:10.1186/s12864-019-5746-6)
Supplement: Supplementary file 1 — Table S1. The complete list of annotated MTB HPs. Table S2. The 67 annotated proteins identified by searching against genomes of other MTB strains. (XLSX 141 kb) [file 12864_2019_5746_MOESM1_ESM.xlsx]

## Sheet: Table S1
Order	ORF	NCBI accession number	Annotated gene	Description	Average widen value%	Transcription evidence Support	Protein domain Support	Gene synteny Support	PPI Support	Homology modeling Support	Hydrophobicity Profile Support	Charge distribution Support	Proline residue Support	Supporting number	Doerks et al	Gazi et al	Mao et al
1	Rv2204c	NP_216720.1	erpA	Iron-sulfur cluster insertion protein ErpA	95.14	YES	YES	YES	YES	YES	YES	YES	YES	8	NA	Fe-S cluster protein	iron-sulfur cluster assembly accessory protein
2	Rv0566c	NP_215080.1	yajQ	Protein YajQ	94.15	YES	YES					YES		3	NA	NA	UPF0234 protein YajQ
3	Rv2897c	NP_217413.1	yifB	Protein YifB	93.46		YES		YES			YES		3	Predicted ATPase with chaperone activity	NA	predicted atpase involved in replication control,
4	Rv3073c	NP_217589.1	yeaO	Protein YeaO	93.3		YES		YES	YES	YES			4	NA	NA	NA
5	Rv0190	NP_214704.1	rcnR	Transcriptional repressor RcnR	92.89	YES	YES			YES			YES	4	NA	NA	NA
6	Rv1421	NP_215937.1	rapZ	RNase adapter protein RapZ (Nucleotide-binding protein rapZ)	92.18	YES	YES		YES					3	Predicted P-loop-containing kinase	NA	UPF0042 nucleotide-binding protein
7	Rv1101c	NP_215617.1	ydiK	Transport protein YdiK	91.64	YES	YES							2	NA	NA	NA
8	Rv3284	NP_217801.1	ygdK	SufE protein probably involved in Fe-S center assembly	91.6	YES	YES		YES					3	SufE protein probably involved in Fe-S center assembly	NA	SufE/NifU | SufE-like
9	Rv1950c	NP_216466.1	bcsF	Protein BcsF homolog	91.16				YES	YES				2	NA	NA	NA
10	Rv0587	NP_215101.1	yciC	Membrane protein YciC	91.12	YES			YES				YES	3	NA	NA	integral membrane protein YrbE2a
11	Rv2377c	NP_216893.1	ybdZ	Enterobactin biosynthesis protein YbdZ	90.66	YES	YES			YES	YES	YES		5	NA	NA	NA
12	Rv2896c	NP_217412.2	dprA	Protein dprA	90.38		YES		YES					2	Predicted Rossmann fold nucleotide-binding protein involved in DNA uptake	NA	DNA protecting protein DprA
13	Rv1487	NP_216003.1	ybbJ	Inner membrane protein YbbJ	90.1	YES	YES		YES	YES	YES	YES		6	NA	NA	PDB header:membrane protein | Chain: A: PDB Molecule:membrane protein implicated in regulation of membrane
14	Rv1117	NP_215633.1	lsrG	(4S)-4-hydroxy-5-phosphonooxypentane-2,3-dione isomerase (EC 5.3.1.32) (Autoinducer 2-degrading protein LsrG) (AI-2-degrading protein LsrG) (Phospho-(S)-4,5-dihydroxy-2,3-pentanedione isomerase) (Phospho-AI-2 isomerase)	89.99	YES	YES			YES				3	NA	Antibiotic biosynthesis monooxygenase	NA
15	Rv0025	NP_214539.1	yqjE	Inner membrane protein YqjE	89.7	YES		YES		YES				3	NA	NA	NA
16	Rv0203	NP_214717.1	zntR	HTH-type transcriptional regulator ZntR (Zn(II)-responsive regulator of zntA)	88.82	YES		YES						2	NA	NA	possible exported protein
17	Rv1766	NP_216282.2	holE	DNA polymerase III subunit theta (EC 2.7.7.7)	88.45	YES				YES	YES	YES		4	NA	NA	NA
18	Rv0264c	NP_214778.1	ybgJ	Protein YbgJ	88.38	YES	YES		YES	YES		YES		5	Allophanate hydrolase subunit 1	NA	allophanate hydrolase subunit 1
19	Rv0464c	NP_214978.1	mtlR	Mannitol operon repressor (Mannitol repressor protein)	88.3	YES			YES	YES				3	NA	NA	carboxymuconolactone decarboxylase family
20	Rv2413c	NP_216929.3	sigA	RNA polymerase sigma factor SigA	88.25	YES	YES		YES					3	DNA polymerase III, delta subunit	NA	DNA polymerase III, delta subunit
21	Rv0225	NP_214739.1	rfaB	Lipopolysaccharide 1,6-galactosyltransferase (EC 2.4.1.-) (UDP-D-galactose--(Glucosyl)lipopolysaccharide-alpha-1,3-D-galactosyltransferase)	88.08	YES	YES		YES		YES			4	NA	NA	glycosyl transferase, group 1
22	Rv2011c	NP_216527.1	rghR	HTH-type transcriptional repressor RghR	88.01						YES	YES		2	Transcriptional regulators	NA	Transcriptional regulator, MarR family
23	Rv0443	NP_214957.1	fbpC	Fe(3+) ions import ATP-binding protein FbpC	88	YES				YES			YES	3	link to FMN-binding protein	NA	NA
24	Rv0775	NP_215289.1	yjdC	HTH-type transcriptional regulator YjdC	87.99	YES	YES		YES		YES			4	NA	TetR-type HTH domain	PDB header:transcription | Chain: C: PDB Molecule:putative tetr-family transcriptional regulator;
25	Rv0325	NP_214839.1	yecF	Protein YecF	87.93				YES	YES				2	SAM-dependent methyltransferases	NA	S-adenosyl-L-methionine-dependent methyltransferases | Thiopurine S-methyltransferase
26	Rv2205c	NP_216721.2	glxK	Glycerate kinase	87.91	YES	YES				YES			3	Glycerate kinase	Glycerate kinase/aldehyde dehydrogenases	glycerate kinase
27	Rv2140c	NP_216656.1	ybhB	phospholipid-binding protein	87.7	YES	YES		YES	YES				4	Phospholipid-binding protein	NA	Phospholipid-binding protein
28	Rv0258c	NP_214772.1	cvpA	Colicin V production protein (Protein DedE) (Pur regulon 18 kDa protein)	87.41				YES	YES				2	NA	NA	putative tetr-family regulator
29	Rv1532c	NP_216048.1	yigI	Protein YigI	87.32	YES	YES			YES		YES		4	Uncharacterized protein, possibly involved in aromatic compounds catabolism	NA	NA
30	Rv0181c	NP_214695.1	yhaK	Pirin-like protein YhaK	87.25	YES	YES		YES	YES				4	Pirin-related protein	NA	RmlC-like cupins | Pirin-like
31	Rv0588	NP_215102.1	gsiD	Glutathione transport system permease protein GsiD	87.19				YES		YES			2	NA	NA	NA
32	Rv3813c	NP_218330.1	yidA	hydrolase of the HAD superfamily	87.12	YES	YES							2	Predicted hydrolases of the HAD superfamily	NA	cof-like hydrolase
33	Rv1203c	NP_215719.1	glnP	Glutamine transport system permease protein GlnP	87.1				YES					1	NA	NA	NA
34	Rv0366c	NP_214880.1	aroL	Shikimate kinase 2 (SK 2) (EC 2.7.1.71) (Shikimate kinase II) (SKII)	87.08				YES			YES		2	NA	AAA domain/zeta toxin/glycine radical domain	polynucleotide kinase
35	Rv1291c	NP_215807.1	mdtI	Spermidine export protein MdtI	87.03									0	NA	NA	NA
36	Rv1444c	NP_215960.1	traM	Relaxosome protein TraM	86.97	YES				YES				2	NA	NA	NA
37	Rv1278	NP_215794.1	recF	DNA replication and repair protein RecF	86.6	YES			YES					2	DNA-repair	NA	ATPase involved in DNA repair
38	Rv0898c	NP_215413.1	ybjC	Protein YbjC	86.57	YES						YES		2	NA	NA	NA
39	Rv0699	NP_215213.1	slyX	Protein SlyX	86.57					YES		YES		2	NA	NA	NA
40	Rv0525	NP_215039.1	gpmB	phosphoglycerate mutase GpmB (EC 5.4.2.-) (PGAM) (Phosphoglyceromutase)	86.52	YES	YES		YES					3	Fructose-2,6-bisphosphatase	NA	Phosphoglycerate mutase-like | Cofactor-dependent phosphoglycerate mutase
41	Rv1139c	NP_215655.1	cybB	Cytochrome b561 (Cytochrome b-561)	86.49	YES				YES		YES		3	NA	NA	isoprenylcysteine carboxyl methyltransferase
42	Rv0738	NP_215252.1	mntP	manganese efflux pump MntP	86.48	YES			YES	YES				3	NA	NA	NA
43	Rv3242c	NP_217759.1	gntX	Protein GntX	86.48				YES					1	Predicted amidophosphoribosyltransferases	NA	PRTase-like | Phosphoribosyltransferases (PRTases)
44	Rv1682	NP_216198.1	focA	formate transporter 1 (Formate channel 1)	86.35	YES			YES	YES				3	NA	NA	NA
45	Rv2327	NP_216843.1	slyA	Transcriptional regulator SlyA	86.34	YES				YES				2	Transcriptional regulators	HTH multiple antibiotic resistance protein	PDB header:transcription regulator | Chain: B: PDB Molecule:transcriptional regulator, marr family;
46	Rv1271c	NP_215787.1	ydgC	Inner membrane protein YdgC	86.17					YES			YES	2	NA	NA	NA
47	Rv1518	NP_216034.1	wcaA	Colanic acid biosynthesis glycosyl transferase WcaA	86.04		YES		YES	YES				3	Glycosyltransferases involved in cell wall biogenesis	NA	chondroitin synthase
48	Rv0559c	NP_215073.1	dgkA	Diacylglycerol kinase (DAGK) (EC 2.7.1.107) (Diglyceride kinase) (DGK)	85.98	YES				YES				2	NA	NA	NA
49	Rv2411c	NP_216927.1	dxs	1-deoxy-d-xylulose-5-phosphate synthase	85.86	YES				YES			YES	3	proteasome	NA	putative glutathionylspermidine synthase
50	Rv2927c	NP_217443.1	divIVA	Cell division protein (ATP synthase) DivIVA	85.75	YES			YES	YES		YES		4	Cell division initiation protein	NA	F1F0 ATP synthase subunit B, membrane domain | F1F0 ATP synthase subunit B, membrane domain
51	Rv1893	NP_216409.1	PRM1	Plasma membrane fusion protein PRM1	85.73	YES			YES		YES		YES	4	membrane associated process	NA	autocrine motility factor receptor, isoform 2
52	Rv1693	NP_216209.1	glgS	Surface composition regulator	85.68	YES			YES	YES	YES	YES		5	NA	NA	NA
53	Rv1510	NP_216026.1	nepI	Purine ribonucleoside efflux pump NepI	85.66	YES						YES		2	NA	NA	multi antimicrobial extrusion protein (na(+)/drug
54	Rv3094c	NP_217610.1	ydbM	acyl-CoA dehydrogenase YdbM	85.54	YES			YES			YES		3	Acyl-CoA dehydrogenases	NA	p-hydroxyphenylacetate hydroxylase c2\
55	Rv1951c	NP_216467.1	cbpM	Chaperone modulatory protein CbpM	85.44				YES			YES		2	NA	NA	NA
56	Rv0968	NP_215483.1	yqiC	Protein YqiC	85.39	YES			YES	YES				3	NA	NA	NA
57	Rv0330c	NP_214844.1	tetR	Transcriptional regulator, tetR family	85.19		YES		YES					2	Transcriptional regulator	Bacterial regulatory proteins, tetR family	PDB header:transcription regulator | Chain: A: PDB Molecule:probable transcriptional regulator;
58	Rv2808	NP_217324.1	yfcL	Protein YfcL	85.13					YES	YES			2	membrane associated process	NA	C-terminal effector domain of the bipartite response regulators | Spo0A
59	Rv0678	NP_215192.1	mmpR5	Transcriptional regulator mmpR5	85.13	YES								1	Transcriptional regulator protein	NA	Winged helix DNA-binding domain | DNA-binding protein Mj223
60	Rv1924c	NP_216440.1	yidG	Inner membrane protein YidG	85.05	YES				YES	YES			3	NA	NA	NA
61	Rv0263c	NP_214777.1	ybgK	Protein YbgK	84.93	YES	YES		YES					3	Allophanate hydrolase subunit 2	NA	allophanate hydrolase subunit 2
62	Rv0027	NP_214541.1	yqjC	Protein YqjC	84.81			YES	YES					2	NA	NA	NA
63	Rv0885	NP_215400.1	ycjF	Membrane protein YcjF	84.8	YES				YES		YES		3	NA	NA	p-aminobenzoate n-oxygenase
64	Rv0201c	NP_214715.1	yjgA	Protein YjgA (x96 protein)	84.8	YES		YES		YES				3	membrane associated process	NA	transcriptional regulator, hth_3 family
65	Rv3656c	NP_218173.1	ybdD	Protein YbdD	84.74				YES					1	secretion	NA	NA
66	Rv1804c	NP_216320.1	chiQ	Lipoprotein ChiQ	84.69					YES				1	NA	NA	NA
67	Rv0825c	NP_215340.1	fabR	HTH-type transcriptional repressor FabR	84.69	YES				YES				2	Transcriptional regulator	TetR-type HTH domain	PDB header:transcription | Chain: A: PDB Molecule:tetr-family transcriptional regulator;
68	Rv2049c	NP_216565.1	ccmD	Heme exporter protein D (Cytochrome c-type biogenesis protein CcmD)	84.66						YES	YES		2	NA	NA	NA
69	Rv3605c	NP_218122.1	matP	Macrodomain Ter protein	84.62				YES					1	NA	NA	NA
70	Rv2132	NP_216648.1	rpsU	30S ribosomal protein S21	84.41	YES				YES		YES		3	NA	NA	NA
71	Rv3722c	NP_218239.2	immR	HTH-type transcriptional regulator ImmR	84.4	YES				YES		YES		3	Transcriptional regulators containing a DNA-binding HTH domain and an aminotransferase domain (MocR family) and their eukaryotic orthologs	NA	aspartate aminotransferase
72	Rv1000c	YP_177777.1	hxlB	3-hexulose-6-phosphate isomerase	84.33	YES								1	Alkylated DNA repair protein	2OG-Fe(II) oxygenase superfamily	alpha-ketoglutarate-dependent dioxygenase alkb homolog 2
73	Rv0839	NP_215354.1	bioC	Malonyl-[acyl-carrier protein] O-methyltransferase (Malonyl-ACP O-methyltransferase) (EC 2.1.1.197) (Biotin synthesis protein BioC)	84.32	YES				YES				2	SAM-dependent methyltransferases	NA	Methyltransferase
74	Rv1176c	NP_215692.1	padR	transcriptional regulator, padR family	84.25	YES				YES		YES		3	Predicted transcriptional regulators	NA	PDB header:transcription regulator | Chain: D: PDB Molecule:putative uncharacterized protein smu.1604c;
75	Rv3654c	NP_218171.2	ppdC	Prepilin peptidase-dependent protein C	84.21					YES	YES	YES	YES	4	NA	NA	glucoamylase a
76	Rv1810	NP_216326.1	fliE	Flagellar hook-basal body complex protein FliE	84.19	YES				YES				2	NA	NA	NA
77	Rv0430	NP_214944.1	yeeX	Protein YeeX	84.19	YES			YES	YES			YES	4	tuberculin secretion	NA	Winged helix DNA-binding domain | LexA repressor, N-terminal DNA-binding domain
78	Rv2237	NP_216753.1	dgoR	Galactonate operon transcriptional repressor	84.16	YES								1	NA	NA	Smac/diablo | Smac/diablo
79	Rv2315c	NP_216831.1	pmbA	Metalloprotease PmbA (EC 3.4.-.-) (Protein TldE)	84.14	YES	YES		YES	YES		YES		5	Predicted Zn-dependent proteases and their inactivated homologs	NA	Putative modulator of DNA gyrase, PmbA/TldD | Putative modulator of DNA gyrase, PmbA/TldD
80	Rv2314c	NP_216830.1	tldD	Metalloprotease TldD (EC 3.4.-.-)	84.08	YES	YES		YES	YES				4	Predicted Zn-dependent proteases and their inactivated homologs	NA	Putative modulator of DNA gyrase, PmbA/TldD | Putative modulator of DNA gyrase, PmbA/TldD
81	Rv2743c	NP_217259.1	rarD	Protein RarD	83.98	YES			YES	YES	YES			4	NA	NA	NA
82	Rv1126c	NP_215642.1	rhtC	Threonine efflux protein	83.95	YES			YES	YES				3	NA	NA	marr family transcriptional regulator
83	Rv3486	NP_218003.1	yphA	Inner membrane protein YphA	83.93									0	Predicted membrane protein	NA	Membrane protein, distant similarity to thiosulphate:quinone oxidoreductase DoxD
84	Rv1354c	NP_215870.1	yhjK	Protein YhjK	83.88		YES		YES					2	FOG- GAF domain	EAL/GGDEF/GAF domain	cyclic dimeric gmp binding protein
85	Rv1429	NP_215945.1	fabH	3-oxoacyl-[acyl-carrier-protein] synthase 3	83.81	YES								1	Regulator of polyketide synthase expression	NA	PDB header:structural genomics, unknown function | Chain: B: PDB Molecule:regulator of polyketide synthase expression;
86	Rv2923c	NP_217439.1	yhfA	Protein YhfA	83.75	YES	YES			YES		YES	YES	5	Predicted redox protein, regulator of disulfide bond formation	NA	OsmC-like | YhfA-like
87	Rv0508	NP_215022.1	grxA	Glutaredoxin-1 (Grx1)	83.73	YES			YES		YES	YES		4	Thiol-disulfide isomerase and thioredoxins	NA	Thioredoxin-like | Thioltransferase
88	Rv2342	NP_216858.1	minE	Cell division topological specificity factor	83.69	YES				YES		YES		3	NA	NA	NA
89	Rv1767	NP_216283.1	ygaM	Protein YgaM	83.62	YES			YES	YES				3	Uncharacterized homolog of gamma-carboxymuconolactone decarboxylase subunit	NA	NA
90	Rv1531	NP_216047.1	nrfG	Formate-dependent nitrite reductase complex subunit NrfG	83.6	YES					YES			2	NA	NA	NA
91	Rv2078	NP_216594.1	yghW	Protein YghW	83.48				YES		YES			2	NA	NA	tyrosine-protein kinase abl2
92	Rv1588c	NP_216104.1	fdoI	Formate dehydrogenase, cytochrome b556(fdo) subunit (Aerobic formate dehydrogenase cytochrome b556 subunit) (FDH-Z subunit gamma) (Formate dehydrogenase-O subunit gamma)	83.39				YES	YES	YES			3	NA	NA	3R -hydroxyacyl-ACP dehydratase subunit HadA
93	Rv3603c	NP_218120.1	AVT1	Vacuolar amino acid transporter 1	83.32	YES				YES				2	folic acid-containing compound biosynthetic process	NA	putative nadp oxidoreductase bf3122
94	Rv1748	NP_216264.1	cysZ	Sulfate transporter CysZ	83.3	YES				YES				2	NA	NA	NA
95	Rv3047c	NP_217563.1	yidD	Membrane protein insertion efficiency factor	83.21					YES	YES	YES		3	NA	NA	NA
96	Rv2469c	NP_216985.1	mcrA	5-methylcytosine-specific restriction enzyme A	83.13	YES				YES		YES		3	Restriction endonuclease	NA	NA
97	Rv1225c	NP_215741.1	yutF	Acid sugar phosphatase	82.99	YES	YES					YES	YES	4	Predicted sugar phosphatases of the HAD superfamily	NA	pyridoxal phosphate phosphatase
98	Rv0360c	NP_214874.1	fliJ	Flagellar FliJ protein	82.98	YES			YES	YES				3	NA	NA	NA
99	Rv0163	NP_214677.1	ybgC	Acyl-CoA thioesterase YbgC	82.9	YES	YES			YES				3	Predicted thioesterase	NA	putative 4-hydroxybenzoyl-CoA thioesterase
100	Rv1422	NP_215938.1	ybhK	Gluconeogenesis factor	82.89	YES	YES		YES					3	coenzyme biosynthetic process	NA	NA
101	Rv1204c	NP_215720.1	trg	Methyl-accepting chemotaxis protein III (MCP-III) (Ribose and galactose chemoreceptor protein)	82.85	YES			YES			YES		3	Regulator protein	NA	ced-4
102	Rv0543c	NP_215057.1	ytvI	UPF0118 membrane protein YtvI	82.82	YES			YES	YES		YES	YES	5	membrane associated process	NA	NA
103	Rv2731	NP_217247.1	fsr	Fosmidomycin resistance protein	82.78	YES			YES					2	NA	NA	NA
104	Rv3626c	NP_218143.1	opgH	Glucans biosynthesis glucosyltransferase H	82.66	YES			YES					2	proteolysis/nucleotide biosynthesis	NA	NA
105	Rv2148c	NP_216664.1	yggS	homeostasis protein yggS	82.63	YES	YES		YES					3	Predicted enzyme with a TIM-barrel fold	Alanine racemase	NA
106	Rv0030	NP_214544.1	ybaB	Nucleoid-associated protein YbaB	82.6	YES		YES		YES		YES		4	NA	NA	NA
107	Rv0804	NP_215319.1	yhhN	Membrane protein YhhN	82.58	YES								1	Predicted metal-dependent membrane protease	CAAX protease	PROBABLE CONSERVED INTEGRAL MEMBRANE PROTEIN
108	Rv1995	NP_216511.1	yfcA	Transmembrane protein YfcA	82.55	YES								1	NA	NA	NA
109	Rv2410c	NP_216926.1	yhjD	Inner membrane protein YhjD	82.52	YES			YES	YES	YES			4	proteasome	NA	NA
110	Rv1824	NP_216340.1	yigF	Protein YigF	82.51				YES			YES		2	NA	NA	bcl2/adenovirus e1b 19 kda protein-interacting
111	Rv1685c	NP_216201.1	yttP	HTH-type transcriptional regulator YttP	82.41	YES				YES				2	Transcriptional regulator	Bacterial regulatory proteins, tetR family	PDB header:transcription | Chain: A: PDB Molecule:putative tetr-family transcriptional regulator;
112	Rv2229c	NP_216745.1	yfbR	5'-deoxynucleotidase YfbR (EC 3.1.3.89) (5'-deoxyribonucleotidase) (Nucleoside 5'-monophosphate phosphohydrolase)	82.33	YES								1	Zn-ribbon protein, possibly nucleic acid-binding	NA	NA
113	Rv1870c	NP_216386.1	yohK	Inner membrane protein YohK	82.31					YES			YES	2	Protein involved in DNA repair	NA	DNA-glycosylase | Endonuclease III
114	Rv3282	NP_217799.1	maf	Septum formation protein Maf	82.3	YES	YES		YES			YES		4	Nucleotide-binding protein implicated in inhibition of septum formation	NA	maf-like protein
115	Rv3662c	NP_218179.1	pstA	Phosphate transport system permease protein PstA	82.2	YES			YES			YES		3	NA	NA	fic domain containing transcriptional regulator
116	Rv1866	NP_216382.3	hadhB	Acyl-CoA transferases/carnitine dehydratase/DNA methylases	82.19	YES				YES	YES		YES	4	NA	Acyl-CoA transferases/carnitine dehydratase/DNA methylases	CoA-transferase family III (CaiB/BaiF) | CoA-transferase family III (CaiB/BaiF)
117	Rv1156	NP_215672.1	mfd	Transcription-repair-coupling factor	82.17	YES				YES	YES			3	Base excision DNA repair protein	NA	dna-3-methyladenine glycosidase ii, putative
118	Rv2532c	NP_217048.1	yibL	Protein YibL	82.13					YES		YES		2	Transcription termination factor	NA	PDB header:virus | Chain: T: PDB Molecule:protein p6;
119	Rv2240c	NP_216756.2	yohD	Inner membrane protein YohD	82.09	YES				YES				2	NA	NA	NA
120	Rv0811c	NP_215326.1	gcvT	Aminomethyltransferase	82.03	YES	YES		YES		YES	YES		5	Predicted aminomethyltransferase related to GcvT	NA	n,n-dimethylglycine oxidase
121	Rv1898	NP_216414.1	ptsO	Phosphocarrier protein NPr (EC 2.7.11.-) (Nitrogen-related HPr)	82.01	YES				YES		YES		3	NA	NA	NA
122	Rv1517	NP_216033.1	pdhR	Pyruvate dehydrogenase complex repressor	81.96				YES	YES		YES	YES	4	NA	NA	NA
123	Rv0647c	NP_215161.1	ubiB	protein kinase UbiB (EC 2.7.-.-) (Ubiquinone biosynthesis protein UbiB)	81.95	YES	YES							2	Predicted unusual protein kinase	Activator of bc1 complex (ABC1) kinases	Ubiquinone biosynthesis monooxygenase UbiB
124	Rv2084	NP_216600.1	mdtL	Multidrug resistance protein MdtL	81.92				YES				YES	2	NA	NA	NA
125	Rv2370c	NP_216886.1	dus1	tRNA-dihydrouridine synthase 1	81.92				YES	YES				2	Regulator of polyketide synthase expression	NA	PDB header:structural genomics, unknown function | Chain: B: PDB Molecule:regulator of polyketide synthase expression;
126	Rv1366	NP_215882.1	ybhM	Protein YbhM	81.81	YES			YES					2	NA	NA	putative gtp pyrophosphokinase
127	Rv2387	NP_216903.1	siaT	Sialic acid TRAP transporter permease protein SiaT	81.74	YES				YES				2	Predicted permease	Predicted permease/lipocalin	putative sodium-dependent bicarbonate transporter
128	Rv2242	NP_216758.1	bcr	Bicyclomycin resistance protein (Sulfonamide resistance protein)	81.7	YES			YES	YES				3	Regulator of polyketide synthase expression	NA	NA
129	Rv1052	NP_215568.1	elaB	Protein ElaB	81.63					YES	YES	YES		3	NA	NA	melanoma-associated antigen g1
130	Rv3269	NP_217786.1	yhdT	Membrane protein YhdT	81.58	YES					YES			2	NA	NA	NA
131	Rv2325c	NP_216841.1	yejB	ABC-type dipeptide/oligopeptide/nickel transport systems, permease component	81.54	YES			YES					2	ABC-type cobalt transport system, permease component CbiQ and related transporters	NA	Transmembrane component of energizing module of ECF transporters in Mycobacteria
132	Rv0674	NP_215188.1	pspA	Phage shock protein A	81.42									0	Phenylacetic acid-responsive transcriptional repressor	NA	NA
133	Rv0367c	NP_214881.1	yhcB	Inner membrane protein YhcB	81.37				YES	YES		YES		3	signal transduction	NA	NA
134	Rv0612	NP_215126.1	msrQ	Protein-methionine-sulfoxide reductase heme-binding subunit MsrQ (Flavocytochrome MsrQ)	81.36									0	NA	NA	NA
135	Rv1593c	NP_216109.1	nudF	ADP-ribose pyrophosphatase	81.29	YES								1	ADP-ribose pyrophosphatase	Nudix hydrolase domain	NA
136	Rv1691	NP_216207.1	yfiZ	siderophore transport system permease protein YfiZ	81.1	YES			YES		YES			3	membrane associated transport process	NA	NA
137	Rv0964c	NP_215479.1	ybeL	Protein YbeL	81.06							YES		1	membrane associated process	NA	NA
138	Rv0365c	NP_214879.1	yjiJ	Protein YjiJ	80.98	YES			YES	YES				3	Predicted glycosyl hydrolase	NA	NA
139	Rv2843	NP_217359.1	ybcI	Inner membrane protein YbcI	80.95	YES			YES					2	NA	NA	hydrophilic protein has cysteine rich putative
140	Rv2159c	NP_216675.1	emrD	Multidrug resistance protein D	80.95	YES								1	Peroxidase	NA	AhpD-like | Atu0492-like
141	Rv2085	NP_216601.1	yicS	Protein YicS	80.82				YES	YES				2	NA	NA	NA
142	Rv2517c	NP_217033.1	yjhX	Protein YjhX	80.78				YES	YES				2	NA	NA	Pentein | Porphyromonas-type peptidylarginine deiminase
143	Rv3054c	NP_217570.1	kefG	Glutathione-regulated potassium-efflux system ancillary protein KefG (quinone oxidoreductase KefG) (EC 1.6.5.2)	80.74	YES						YES		2	Predicted flavoprotein	NA	NADPH:quinone oxidoreductase
144	Rv2771c	NP_217287.1	uspG	Universal stress protein G	80.74	YES								1	Multimeric flavodoxin WrbA	NA	Flavoproteins | Flavodoxin-related
145	Rv1312	NP_215828.1	yedD	Lipoprotein YedD	80.73	YES			YES	YES		YES		4	NA	NA	Acylphosphatase/BLUF domain-like | Acylphosphatase-like
146	Rv2738c	NP_217254.1	bfd	Bacterioferritin-associated ferredoxin	80.62	YES				YES	YES			3	NA	NA	Ectatomin subunits | Ectatomin subunits
147	Rv2694c	NP_217210.1	artP	Arginine transport ATP-binding protein ArtP	80.61	YES			YES		YES			3	Nucleic acid binding, OB-fold,tRNA/helicase-type	NA	Nucleic acid-binding proteins | RecG "wedge" domain
148	Rv3114	NP_217630.1	tadA	tRNA-specific adenosine deaminase	80.58									0	Cytosine/adenosine deaminases	Nucleoside deaminases	Dimethylallyl adenosine tRNA methylthiotransferase miaB
149	Rv3672c	NP_218189.1	nudF	adp-ribose pyrophosphatase	80.52									0	NTP pyrophosphohydrolases including oxidative damage repair enzymes	Nudix hydrolase	Nudix | MutT-like
150	Rv0498	NP_215012.1	tagE	poly(glycerol-phosphate) alpha-glucosyltransferase	80.41	YES	YES		YES			YES		4	Sugar phosphate isomerases/epimerases	NA	Xylose isomerase-like | IolI-like
151	Rv1638A	YP_177650.1	norR	Anaerobic nitric oxide reductase transcription regulator NorR	80.37						YES			1	Phage shock protein A (IM30), suppresses sigma54-dependent transcription	NA	KaiA/RbsU domain | Phosphoserine phosphatase RsbU, N-terminal domain
152	Rv1209	NP_215725.1	ynfB	Protein YnfB	80.33	YES			YES					2	DNA-associated process	NA	septum site-determining protein diviva
153	Rv1977	NP_216493.1	htpX	Protease HtpX homolog	80.33	YES			YES		YES			3	Zn-dependent protease with chaperone function	Peptidase_M48	Zn-dependent protease with chaperone function
154	Rv3195	NP_217711.1	proP	Proline/betaine transporter (Proline porter II) (PPII)	80.32				YES	YES				2	secretion	NA	putative hydrolase
155	Rv1727	NP_216243.1	priC	Primosomal replication protein N''	80.3					YES	YES			2	NA	NA	NA
156	Rv1462	NP_215978.1	sufD	FeS cluster assembly protein SufD	80.25	YES	YES		YES					3	ABC-type transport system involved in Fe-S cluster assembly, permease component	Fe-S cluster protein	Stabilizer of iron transporter SufD | Stabilizer of iron transporter SufD
157	Rv1322	NP_215838.1	atpD	ATP synthase subunit beta	80.2					YES	YES			2	Atp/Gtp-Binding protein	NA	2,3-dihydroxybenzoyl adenylate synthase
158	Rv3770c	NP_218287.1	yciB	intracellular septation protein A	80.07						YES			1	NA	NA	NA
159	Rv1191	NP_215707.1	yisY	AB hydrolase superfamily protein YisY	80.06	YES	YES							2	Predicted hydrolases or acyltransferases (alpha/beta hydrolase superfamily)	NA	hydrolase, alpha/beta hydrolase fold family
160	Rv2707	NP_217223.1	rpoS	RNA polymerase sigma factor RpoS (Sigma S) (Sigma-38)	80.02	YES			YES					2	link to transcription regulation, transmembrane alanine and leucine rich protein	NA	MalF N-terminal region-like | MalF N-terminal region-like
161	Rv2433c	NP_216949.1	ulaB	Ascorbate-specific phosphotransferase enzyme IIB component (EC 2.7.1.194) (Ascorbate-specific PTS system EIIB component)	80.01				YES	YES			YES	3	NA	NA	Bacteriocin AS-48 | Bacteriocin AS-48
162	Rv2798c	NP_217314.1	arnE	4-amino-4-deoxy-L-arabinose-phosphoundecaprenol flippase subunit ArnE (L-Ara4N-phosphoundecaprenol flippase subunit ArnE) (Undecaprenyl phosphate-aminoarabinose flippase subunit ArnE)	80.01				YES			YES		2	NA	NA	NA
163	Rv2975c	NP_217491.1	yjbJ	Protein YjbJ	80.01				YES	YES	YES			3	Predicted kinase related to dihydroxyacetone kinase	NA	DhaL-like | DhaL-like
164	Rv1251c	NP_215767.1	clpX	atp-dependent clp protease atp-binding subunit clpx	80						YES	YES		2	Predicted nuclease (RecB family)	NA	regulator of nonsense transcripts 1
165	Rv2414c	NP_216930.1	comE	integral membrane protein comE	79.98				YES		YES			2	Predicted membrane metal-binding protein	NA	Thiamin pyrophosphokinase, catalytic domain | Thiamin pyrophosphokinase, catalytic domain
166	Rv2551c	NP_217067.1	napH	Ferredoxin-type protein NapH homolog	79.92				YES	YES		YES		3	Type II secretory pathway, prepilin signal peptidase PulO and related peptidases	NA	peptidase a24b, flak domain protein
167	Rv3272	NP_217789.1	fldA	E-cinnamoyl-CoA:R-phenyllactate CoA transferase large subunit	79.83	YES	YES					YES		3	Predicted acyl-CoA transferases/carnitine dehydratase	NA	CoA-transferase family III (CaiB/BaiF) | CoA-transferase family III (CaiB/BaiF)
168	Rv2898c	NP_217414.1	yjeI	Protein YjeI	79.74				YES	YES				2	Predicted endonuclease distantly related to archaeal Holliday junction resolvase	NA	NA
169	Rv2633c	NP_217149.1	cpxP	Periplasmic protein CpxP (ORF_o167) (Periplasmic accessory protein CpxP)	79.62	YES				YES				2	NA	NA	NA
170	Rv0495c	NP_215009.1	recQ	atp-dependent dna helicase recq	79.59	YES				YES		YES		3	DNA-associated process	NA	ClpP/crotonase | Biotin dependent carboxylase carboxyltransferase domain
171	Rv1374c	NP_215890.2	soxR	Redox-sensitive transcriptional activator SoxR	79.51						YES			1	NA	NA	AbrB family transcriptional regulator
172	Rv2813	NP_217329.1	ptsG	PTS system glucose-specific EIICBA component	79.5								YES	1	Type II secretory pathway, component ExeA (predicted ATPase)	NA	P-loop containing nucleoside triphosphate hydrolases | Extended AAA-ATPase domain
173	Rv0569	NP_215083.1	hypC	Hydrogenase isoenzymes formation protein HypC	79.35	YES				YES		YES		3	NA	NA	NA
174	Rv3228	NP_217745.1	rsgA	Ribosome biogenesis GTPase RsgA (EC 3.6.1.-)	79.3	YES	YES		YES					3	Predicted GTPases	GTPase domain	ribosome small subunit-dependent GTPase A
175	Rv1171	NP_215687.2	arnF	4-amino-4-deoxy-L-arabinose-phosphoundecaprenol flippase subunit ArnF (L-Ara4N-phosphoundecaprenol flippase subunit ArnF) (Undecaprenyl phosphate-aminoarabinose flippase subunit ArnF)	79.27					YES	YES	YES		3	NA	NA	NA
176	Rv0791c	NP_215306.1	nrdB	Ribonucleoside-diphosphate reductase subunit beta	79.18	YES	YES		YES	YES		YES		5	Coenzyme F420-dependent N5,N10-methylene tetrahydromethanopterin reductase and related flavin-dependent oxidoreductases	NA	Coenzyme F420-dependent N5,N10-methylene tetrahydromethanopterin reductase and related flavin-dependent oxidoreductases
177	Rv0801	NP_215316.1	yaeR	Protein YaeR	79.15	YES			YES	YES		YES	YES	5	Glyoxalase	NA	putative lactoylglutathione lyase
178	Rv2704	NP_217220.1	TFG2	Transcription initiation factor IIF subunit beta	79.14	YES	YES					YES		3	Putative translation initiation inhibitor, yjgF family	NA	NA
179	Rv0976c	NP_215491.1	ftsZ	cell division protein ftsz	79.14	YES				YES				2	related to synthesis and oxidation of fatty acids	NA	aldolase lsrf
180	Rv3909	NP_218426.1	ftsZ	Cell division protein FtsZ	79.13						YES	YES		2	cell wall	NA	E set domains | E-set domains of sugar-utilizing enzymes
181	Rv0607	NP_215121.1	crcB	Fluoride ion transporter CrcB	79.11	YES			YES			YES		3	NA	NA	arsenical resistance operon trans-acting repressor
182	Rv1545	NP_216061.1	feoC	[Fe-S]-dependent transcriptional repressor	79.1						YES			1	NA	NA	2,3-bisphosphoglycerate-dependent phosphoglycerate mutase
183	Rv0787A	YP_177755.1	purS	Phosphoribosylformylglycinamidine synthase subunit PurS	79.08	YES					YES			2	Phosphoribosylformylglycinamidine (FGAM) synthase, PurS component	NA	phosphoribosylformylglycinamidine synthase subunit PurS
184	Rv0965c	NP_215480.1	ybhQ	Inner membrane protein YbhQ	79.04				YES			YES		2	NA	NA	NA
185	Rv1841c	NP_216357.1	yfjD	Inner membrane protein YfjD	79.04	YES	YES		YES				YES	4	NA	Cystathionine beta-synthase (CBS) domain/DUF21	PDB header:membrane protein | Chain: A: PDB Molecule:putative membrane protein;
186	Rv2473	NP_216989.1	lldR	L-lactate dehydrogenase operon regulatory protein	79.04	YES			YES					2	NA	NA	NA
187	Rv3466	NP_217983.1	yecS	L-cystine transport system permease protein YecS	78.98				YES					1	NA	NA	AAA family ATPase, ESX-1 secretion system component Rv3868
188	Rv3123	NP_217639.1	ybeY	Endoribonuclease YbeY (EC 3.1.-.-)	78.98				YES					1	NA	NA	CRISPR-associated endoribonuclease cas2
189	Rv1735a	YP_009030033.1	tatE	Sec-independent protein translocase protein TatE	78.96							YES		1	NA	NA	DNA translocase ftsK
190	Rv2425c	NP_216941.1	dtpD	Dipeptide permease D	78.91	YES			YES	YES				3	Protein containing von Willebrand factor type A (vWA) domain	NA	complement c2a fragment
191	Rv0991c	NP_215506.1	dnaJ	chaperone protein dnaj	78.85							YES		1	biosynthetic process	NA	hydrogenase/urease nickel incorporation protein
192	Rv2618	NP_217134.1	yohC	transcriptional regulator yohC	78.83	YES			YES					2	Predicted transcriptional regulator	NA	NA
193	Rv2664	NP_217180.1	yibT	Protein YibT	78.83				YES	YES	YES			3	NA	NA	NA
194	Rv0471c	NP_214985.1	yjiG	Inner membrane protein YjiG	78.81				YES			YES		2	NA	NA	geranyltranstransferase (ispa)
195	Rv3660c	NP_218177.1	eutD	Ethanolamine utilization protein EutD	78.8	YES			YES					2	NA	NA	NA
196	Rv0138	NP_214652.1	hycA	Formate hydrogenlyase regulatory protein HycA	78.79	YES								1	NA	NA	NA
197	Rv2365c	NP_216881.1	ydbL	Protein YdbL	78.76				YES			YES		2	Protein involved in pyrimidine metabolism	NA	Cytidine deaminase-like | Cytidine deaminase
198	Rv1376	NP_215892.1	ftsQ	Cell division protein FtsQ	78.75				YES					1	cell wall processes	NA	Plakin repeat | Plakin repeat
199	Rv3421c	NP_217938.1	dnaK	Chaperone protein DnaK	78.75	YES								1	Inactive homolog of metal-dependent proteases, putative molecular chaperone	NA	Inactive homolog of metal-dependent proteases, putative molecular chaperone
200	Rv2515c	NP_217031.1	ydiN	Inner membrane transport protein YdiN	78.68				YES	YES				2	Predicted Zn peptidase	Helix-turn-helix domain/predicted Zn peptidase	irre protein
201	Rv1873	NP_216389.1	cueR	HTH-type transcriptional regulator CueR (Copper efflux regulator) (Copper export regulator)	78.67	YES				YES	YES	YES		4	NA	NA	NA
202	Rv0184	NP_214698.1	ygjQ	Protein YgjQ	78.63	YES		YES	YES				YES	4	NA	NA	m-tomosyn isoform
203	Rv3510c	NP_218027.1	yfdH	Bactoprenol glucosyl transferase homolog from prophage CPS-53 (EC 2.4.1.-)	78.56	YES								1	Predicted metal-dependent hydrolase of the TIM-barrel fold	NA	NA
204	Rv2267c	NP_216783.1	stf3	PAPS-dependent sulfotransferase stf3	78.56				YES	YES				2	Sulfotransferase	Sulfotransferase family/IG_MHC	NA
205	Rv1930c	NP_216446.1	yadI	Phosphotransferase enzyme IIA component YadI (EC 2.7.1.-) (PTS system EIIA component)	78.55				YES			YES		2	Putative intracellular protease/amidase	NA	NA
206	Rv1724c	NP_216240.1	csgE	Curli production assembly/transport component CsgE	78.52	YES			YES					2	NA	NA	NA
207	Rv2926c	NP_217442.1	xdhC2	Xanthine dehydrogenase iron-sulfur binding subunit	78.51	YES	YES		YES			YES		4	Predicted metal-binding, possibly nucleic acid-binding protein	NA	FdhE-like | FdhE-like
208	Rv2514c	NP_217030.1	ydgK	Inner membrane protein YdgK	78.5				YES					1	regulated by general enzymatic activity	NA	PIN domain-like | PIN domain
209	Rv3165c	NP_217681.1	yajR	Inner membrane transport protein YajR	78.5				YES					1	membrane associated process	NA	stat protein
210	Rv1290c	NP_215806.1	yaiY	Inner membrane protein YaiY	78.5	YES								1	Predicted membrane protein	NA	pyrimidine-nucleoside phosphorylase
211	Rv2681	NP_217197.1	rnd	Ribonuclease D	78.49	YES			YES			YES		3	Ribonuclease D	NA	Ribonuclease D
212	Rv2313c	NP_216829.1	mazG	Nucleoside triphosphate pyrophosphohydrolase (NTP-PPase) (EC 3.6.1.8)	78.46	YES			YES					2	NA	NA	NA
213	Rv2695	NP_217211.1	yisY	AB hydrolase superfamily protein YisY	78.45	YES					YES	YES		3	Predicted hydrolases or acyltransferases (alpha/beta hydrolase superfamily)	NA	NA
214	Rv2054	NP_216570.1	ysgA	Carboxymethylenebutenolidase (EC 3.1.1.45) (Dienelactone hydrolase) (DLH)	78.41	YES	YES						YES	3	Dienelactone hydrolase and related enzymes	NA	alpha/beta-Hydrolases | Dienelactone hydrolase
215	Rv1998c	NP_216514.1	gatY	D-tagatose-1,6-bisphosphate aldolase subunit GatY (TBPA) (TagBP aldolase) (EC 4.1.2.40) (D-tagatose-bisphosphate aldolase class II) (Tagatose-bisphosphate aldolase)	78.39	YES					YES			2	PEP phosphonomutase and related enzymes	NA	methylisocitrate lyase
216	Rv0530A	YP_007409181.1	rmf	Ribosome modulation factor (RMF) (Protein E)	78.36	YES						YES		2	NA	NA	30s ribosomal protein s10 rpsj transcription antitermination factor nuse
217	Rv0836c	NP_215351.1	uhpA	Transcriptional regulatory protein UhpA	78.35				YES			YES		2	NA	NA	poly a polymerase
218	Rv1738	NP_216254.1	pspB	Phage shock protein B	78.33	YES						YES	YES	3	NA	NA	NA
219	Rv2137c	NP_216653.1	csaA	chaperonin involved in protein secretion	78.3	YES						YES		2	secretion/lipid metabolism	NA	transcription factor iiib brf1 subunit
220	Rv3749c	NP_218266.1	ygaP	Inner membrane protein YgaP	78.2	YES					YES	YES		3	NA	NA	NA
221	Rv3046c	NP_217562.1	ygbA	Protein YgbA	78.19	YES			YES					2	NA	NA	NA
222	Rv1357c	NP_215873.1	yhjH	Cyclic di-GMP phosphodiesterase YhjH (EC 3.1.4.52)	78.18		YES				YES			2	FOG- EAL domain	EAL domain	NA
223	Rv0424c	NP_214938.1	clpS	ATP-dependent Clp protease adapter protein ClpS	78.13	YES						YES		2	NA	NA	NA
224	Rv2492	NP_217008.1	pps	phosphoenolpyruvate synthase	78.12				YES			YES		2	Thymidylate synthase	NA	dhfr-ts
225	Rv2086	NP_216602.2	dsbB	Disulfide bond formation protein B (Disulfide oxidoreductase)	78.11				YES		YES			2	NA	NA	NA
226	Rv2420c	NP_216936.1	hybF	hydrogenase nickel incorporation protein HybF (Hydrogenase-2 operon protein HybF)	78.11	YES			YES	YES	YES	YES		5	Uncharacterized homolog of plant Iojap protein	NA	Nucleotidyltransferase | Iojap/YbeB-like
227	Rv1211	NP_215727.1	yciN	Protein YciN	78.1	YES			YES					2	NA	NA	NA
228	Rv3541c	NP_218058.1	entH	Proofreading thioesterase EntH (EC 3.1.2.-) (Enterobactin synthase component H) (p15)	77.99	YES			YES		YES		YES	4	DNA/RNA-associated process	NA	Thioesterase/thiol ester dehydrase-isomerase | MaoC-like
229	Rv2689c	NP_217205.1	rlmCD	23S rRNA (uracil-C(5))-methyltransferase RlmCD	77.97	YES	YES		YES					3	SAM-dependent methyltransferases related to tRNA (uracil-5-)-methyltransferase	Methyltransferase/TRAM domain	PDB header:transferase | Chain: A: PDB Molecule:23s rrna (uracil-5-)-methyltransferase ruma;
230	Rv0029	NP_214543.1	wecA	Undecaprenyl-phosphate alpha-N-acetylglucosaminyl 1-phosphate transferase (EC 2.7.8.33) (UDP-GlcNAc:undecaprenyl-phosphate GlcNAc-1-phosphate transferase) (Undecaprenyl-phosphate GlcNAc-1-phosphate transferase)	77.92	YES								1	NA	NA	Ferritin-like | Ribonucleotide reductase-like
231	Rv0259c	NP_214773.1	yohF	Oxidoreductase YohF (EC 1.-.-.-)	77.9			YES	YES	YES	YES	YES		5	NA	NA	ribosomal protein s2-related protein
232	Rv1083	NP_215599.1	yggX	Fe(2+)-trafficking protein	77.85	YES		YES	YES	YES				4	membrane associated process	NA	NA
233	Rv2422	NP_216938.1	fis	DNA-binding protein Fis (Factor-for-inversion stimulation protein) (Hin recombinational enhancer-binding protein)	77.82							YES		1	NA	NA	NA
234	Rv0813c	NP_215328.1	aphA	Class B acid phosphatase	77.8	YES					YES	YES		3	UPF0678 fatty acid-binding protein-like protein	NA	UPF0678 fatty acid-binding protein-like protein
235	Rv1205	NP_215721.1	pbpC	Penicillin-binding protein 1C	77.76	YES							YES	2	Predicted Rossmann fold nucleotide-binding protein	NA	MCP/YpsA-like | MoCo carrier protein-like
236	Rv1075c	NP_215591.1	eamA	amino-acid metabolite efflux pump	77.74				YES					1	NA	NA	NA
237	Rv1147	NP_215663.1	rlmE	Ribosomal RNA large subunit methyltransferase E (EC 2.1.1.166) (23S rRNA Um2552 methyltransferase) (Cell division protein FtsJ) (rRNA (uridine-2'-O-)-methyltransferase)	77.69	YES								1	SAM-dependent methyltransferases	NA	Methyltransferase
238	Rv3212	NP_217728.1	djlA	co-chaperone protein djla	77.68						YES			1	intermediary metabolism and respiration , Valine rich protein	NA	type ii quinohemoprotein alcohol dehydrogenase
239	Rv2712c	NP_217228.1	typA	GTP-binding protein TypA/BipA	77.66				YES	YES				2	Heme binding protein	NA	TPR-like | Tetratricopeptide repeat (TPR)
240	Rv0875c	NP_215390.1	fimI	Fimbrin-like protein FimI	77.64	YES			YES		YES			3	NA	NA	NA
241	Rv0487	NP_215001.1	ybjN	Protein YbjN	77.64	YES	YES		YES			YES		4	NA	NA	NA
242	Rv3038c	NP_217554.1	gntR	HTH-type transcriptional regulator GntR (Gluconate utilization system GNT-I transcriptional repressor)	77.62	YES			YES			YES		3	SAM-dependent methyltransferases	NA	S-adenosyl-L-methionine-dependent methyltransferases | Mycolic acid cyclopropane synthase
243	Rv3360	NP_217877.1	yeaR	Protein YeaR	77.62			YES		YES	YES		YES	4	FOG- FHA domain	Forkhead associated domain (FHA)	NA
244	Rv1879	NP_216395.1	ybhN	Inner membrane protein YbhN	77.62	YES								1	Predicted metal-dependent hydrolase of the TIM-barrel fold	NA	Metallo-dependent hydrolases | Uronate isomerase-like
245	Rv0078A	YP_177616.1	YcdY	Chaperone protein YcdY	77.56	YES						YES		2	NA	NA	NA
246	Rv2619c	NP_217135.1	atpD	ATP synthase subunit beta	77.54	YES			YES	YES	YES			4	Protein containing double-stranded beta-helix domain	NA	RmlC-like cupins | TM1287-like
247	Rv3773c	NP_218290.1	ygjP	Protein YgjP	77.54	YES			YES	YES		YES		4	NA	NA	NA
248	Rv0229c	NP_214743.2	yqjF	Inner membrane protein YqjF	77.53	YES		YES				YES		3	NA	PIN domain/regulator of chromosome condensation	possible conserved membrane protein with pin domain
249	Rv2253	NP_216769.1	fimF	Protein FimF	77.49	YES				YES	YES	YES		4	NA	NA	NA
250	Rv3488	NP_218005.1	ohrR	Organic hydroperoxide resistance transcriptional regulator	77.47	YES				YES				2	Predicted transcriptional regulators	NA	Transcriptional regulator, PadR family
251	Rv3300c	NP_217817.1	rluC	Ribosomal large subunit pseudouridine synthase C (EC 5.4.99.24) (23S rRNA pseudouridine(955/2504/2580) synthase) (rRNA pseudouridylate synthase C) (rRNA-uridine isomerase C)	77.39		YES							1	Pseudouridylate synthases, 23S RNA-specific	Pseudouridine synthase	PDB header:lyase | Chain: A: PDB Molecule:ribosomal large subunit pseudouridine synthase d;
252	Rv3769	NP_218286.1	flhD	Flagellar transcriptional regulator FlhD	77.38					YES				1	NA	NA	sphingolipid long chain base-responsive protein lsp1
253	Rv1276c	NP_215792.1	sixA	Phosphohistidine phosphatase SixA	77.32	YES	YES		YES			YES		4	Phosphohistidine phosphatase SixA	NA	PDB header:hydrolase, isomerase | Chain: B: PDB Molecule:putative phosphohistidine phosphatase sixa;
254	Rv1025	NP_215541.1	divIB	Cell division protein DivIB	77.29	YES			YES					2	cell division	NA	NA
255	Rv1190	NP_215706.1	yvaM	AB hydrolase superfamily protein YvaM	77.29	YES	YES							2	Predicted hydrolases or acyltransferases (alpha/beta hydrolase superfamily)	NA	hydrolase, alpha/beta hydrolase fold family
256	Rv3402c	NP_217919.1	arnB	UDP-4-amino-4-deoxy-L-arabinose--oxoglutarate aminotransferase (EC 2.6.1.87) (Polymyxin resistance protein PmrH) (UDP-(beta-L-threo-pentapyranosyl-4''-ulose diphosphate) aminotransferase) (UDP-Ara4O aminotransferase) (UDP-4-amino-4-deoxy-L-arabinose aminotransferase)	77.29	YES	YES		YES					3	NA	NA	PDB header:transferase | Chain: A: PDB Molecule:cdp-6-deoxy-l-threo-d-glycero-4-hexulose-3-
257	Rv1065	NP_215581.1	cdoA	Cysteine dioxygenase	77.29							YES		1	Cysteine dioxygenase	NA	RmlC-like cupins | Cysteine dioxygenase type I
258	Rv1342c	YP_177800.1	pspC	Phage shock protein C	77.26	YES						YES		2	NA	NA	NA
259	Rv0063a	YP_009030026.1	ecnA	Entericidin A	77.23					YES	YES			2	NA	NA	NA
260	Rv2675c	NP_217191.1	yafE	Protein YafE	77.19	YES			YES		YES	YES		4	SAM-dependent methyltransferases	NA	putative methyl chloride transferase
261	Rv0959	NP_215474.1	aaeB	P-hydroxybenzoic acid efflux pump subunit AaeB (pHBA efflux pump protein B)	77.19	YES				YES		YES		3	Uncharacterized protein with a von Willebrand factor type A (vWA) domain	(vWA) domain/thiol (cysteine) proteases active sites	NA
262	Rv0371c	NP_214885.1	kdsB	3-deoxy-manno-octulosonate cytidylyltransferase (EC 2.7.7.38) (CMP-2-keto-3-deoxyoctulosonic acid synthase) (CKS) (CMP-KDO synthase)	77.18				YES	YES				2	Uncharacterized MobA-related protein	NA	NA
263	Rv1498A	YP_177647.1	feoA	Ferrous iron transport protein A	77.15	YES				YES				2	NA	NA	NA
264	Rv2475c	NP_216991.1	yneP	acyl-CoA thioesterase YneP	77.14	YES			YES	YES	YES			4	Predicted thioesterase	NA	YbgC/YbaW family acyl-CoA thioester hydrolase
265	Rv0268c	NP_214782.1	yafN	Antitoxin YafN	77.14					YES	YES			2	Antitoxin of toxin-antitoxin stability system	NA	NA
266	Rv0496	NP_215010.3	ppx	Exopolyphosphatase	77.09			YES	YES			YES		3	Exopolyphosphatase	NA	Exopolyphosphatase
267	Rv1084	NP_215600.1	tar	Methyl-accepting chemotaxis protein II (MCP-II) (Aspartate chemoreceptor protein)	77.05	YES			YES					2	Highly conserved protein containing a thioredoxin domain	NA	NA
268	Rv1734c	NP_216250.1	pdhC	Dihydrolipoyllysine-residue acetyltransferase component of pyruvate dehydrogenase complex	76.99	YES			YES	YES	YES	YES		5	Pyruvate/2-oxoglutarate dehydrogenase complex, dihydrolipoamide acyltransferase (E2) component, and related enzymes	NA	CoA-dependent acyltransferases | CAT-like
269	Rv2292c	NP_216808.1	yeaQ	Protein YeaQ	76.98				YES					1	Nucleoside phosphorylase	NA	5''-methylthioadenosine / s-adenosylhomocysteine
270	Rv1509	NP_216025.1	ubiG	Ubiquinone biosynthesis O-methyltransferase	76.92				YES			YES		2	Methyltransferase	NA	NA
271	Rv2974c	NP_217490.1	rsmB	Ribosomal RNA small subunit methyltransferase B (EC 2.1.1.176) (16S rRNA m5C967 methyltransferase) (rRNA (cytosine-C(5)-)-methyltransferase RsmB)	76.91	YES			YES					2	Predicted kinase related to dihydroxyacetone kinase	NA	pts-dependent dihydroxyacetone kinase
272	Rv1215c	NP_215731.1	bshC	cysteine ligase bshc	76.9					YES			YES	2	Predicted acyl esterases	NA	coce/nond family hydrolase
273	Rv3354	NP_217871.1	psiF	Phosphate starvation-inducible protein PsiF	76.87	YES				YES	YES	YES		4	NA	NA	NA
274	Rv2183c	NP_216699.1	yfeK	Protein YfeK	76.86	YES			YES			YES		3	link to cyclase activity	NA	endonuclease viii
275	Rv2777c	NP_217293.1	fepD	Ferric enterobactin transport system permease protein FepD	76.83	YES			YES					2	Predicted metal-dependent hydrolase	NA	Heme oxygenase-like | PqqC-like
276	Rv3627c	NP_218144.1	dacC	D-alanyl-D-alanine carboxypeptidase DacC	76.81	YES	YES		YES			YES		4	D-alanyl-D-alanine carboxypeptidase (penicillin-binding protein 4)	NA	D-alanyl-D-alanine carboxypeptidase/D-alanyl-D-alanine-endopeptidase
277	Rv0926c	NP_215441.1	prdC4	electron transferring subunit of proline reductase	76.81	YES			YES			YES		3	Uncharacterized conserved protein related to dihydrodipicolinate reductase	NA	alpha-n-acetylgalactosaminidase
278	Rv2568c	NP_217084.1	zntB	Zinc transport protein ZntB	76.81	YES			YES					2	NA	NA	NA
279	Rv0028	NP_214542.1	zapB	Cell division protein ZapB	76.78	YES		YES	YES					3	NA	NA	NA
280	Rv1506c	NP_216022.1	yqeM	methyltransferase YqeM	76.75				YES	YES		YES	YES	4	Methyltransferase	NA	sam-dependent methyltransferase
281	Rv0523c	NP_215037.1	yehR	Sugar transport proteins	76.74	YES								1	NA	(DUF385)/sugar transport proteins	f420-h2 dependent reductase a
282	Rv3254	NP_217771.1	ydiS	electron transfer flavoprotein-quinone oxidoreductase YdiS (EC 1.5.5.-)	76.73									0	Monooxygenase	NA	3-hydroxybenzoate hydroxylase
283	Rv2067c	NP_216583.1	ybhR	Inner membrane transport permease YbhR	76.71	YES								1	SAM-dependent methyltransferases	NA	ABC transporter permease protein
284	Rv2811	NP_217327.1	yibF	GST-like protein YibF	76.7							YES		1	NA	NA	NA
285	Rv1109c	NP_215625.1	ychE	Membrane protein YhcE	76.69	YES			YES	YES				3	NA	NA	H-NS histone-like proteins | H-NS histone-like proteins
286	Rv2762c	NP_217278.1	ulaC	Ascorbate-specific phosphotransferase enzyme IIA component (EC 2.7.1.-) (PTS system ascorbate-specific EIIA component)	76.68							YES		1	NA	NA	NA
287	Rv1929c	NP_216445.1	flhC	Flagellar transcriptional regulator FlhC	76.63	YES			YES		YES			3	NA	NA	NA
288	Rv0329c	NP_214843.1	ubiG	Ubiquinone biosynthesis O-methyltransferase (2-octaprenyl-6-hydroxyphenol methylase) (EC 2.1.1.222) (3-demethylubiquinone-8 3-O-methyltransferase) (EC 2.1.1.64)	76.59	YES		YES	YES					3	SAM-dependent methyltransferases	NA	S-adenosyl-L-methionine-dependent methyltransferases | Mycolic acid cyclopropane synthase
289	Rv0854	NP_215369.1	hybE	Hydrogenase-2 operon protein HybE	76.51	YES			YES	YES		YES		4	Cyclase/Dehydrase	NA	NA
290	Rv1303	NP_215819.1	atpI	ATP synthase protein I	76.5	YES	YES			YES		YES		4	NA	NA	NA
291	Rv2990c	NP_217506.1	fabI	Enoyl-[acyl-carrier-protein] reductase [NADH] FabI (ENR) (EC 1.3.1.9) (NADH-dependent enoyl-ACP reductase)	76.5	YES						YES		2	NA	NA	S-adenosyl-L-methionine-dependent methyltransferases | Hypothetical Protein YjhP
292	Rv1194c	NP_215710.1	cbiA	Cobyrinate a,c-diamide synthase	76.47	YES	YES		YES			YES		4	Regulator of polyketide synthase expression	NA	PDB header:structural genomics, unknown function | Chain: B: PDB Molecule:regulator of polyketide synthase expression;
293	Rv1066	NP_215582.1	glpE	Thiosulfate sulfurtransferase GlpE	76.45	YES	YES		YES	YES			YES	5	Rhodanese-related sulfurtransferase	Rhodanese Homology Domain (RHOD)	NA
294	Rv0941c	NP_215456.1	yciK	Oxidoreductase YciK (EC 1.-.-.-)	76.44	YES								1	Protein serine/threonine kinase	Sulfate transporters and anti-sigma-factor antagonist	NA
295	Rv0038	NP_214552.1	YqgE	transcriptional regulator YqgE	76.43	YES	YES	YES						3	Putative transcriptional regulator	NA	VC0467-like | VC0467-like
296	Rv2558	NP_217074.1	gcvR	Glycine cleavage system transcriptional repressor (Gcv operon repressor)	76.4	YES					YES	YES		3	NA	NA	NA
297	Rv0142	NP_214656.1	alkA	DNA-3-methyladenine glycosylase	76.35									0	3-methyladenine DNA glycosylase/8-oxoguanine DNA glycosylase	NA	PDB header:hydrolase | Chain: B: PDB Molecule:3-methyladenine dna glycosylase ii;
298	Rv0323c	NP_214837.1	tdk	Thymidine kinase (EC 2.7.1.21)	76.33	YES			YES					2	Uncharacterized proteins, LmbE homologs	NA	lmbe-related protein
299	Rv2805	NP_217321.1	ydiL	Protein YdiL	76.32				YES					1	NA	NA	NA
300	Rv2559c	NP_217075.1	ruvB	Holliday junction ATP-dependent DNA helicase RuvB	76.26	YES								1	ATPase related to the helicase subunit of the Holliday junction resolvase	NA	NA
301	Rv0368c	NP_214882.1	mrdB	Rod shape-determining protein RodA	76.26				YES					1	Protein containing von Willebrand factor type A (vWA) domain	VWA domain containing CoxE-like protein	NA
302	Rv1718	NP_216234.1	yjjV	Metal-dependent hydrolase YjjV (EC 3.1.-.-)	76.2				YES		YES			2	lipid metabolism	NA	NA
303	Rv0749A	YP_177632.1	ligA	dna ligase	76.19	YES				YES				2	Protein involved in DNA integration	NA	PDB header:ligase | Chain: D: PDB Molecule:e3 ubiquitin-protein ligase dtx3l;
304	Rv2809	NP_217325.1	rhaM	L-rhamnose mutarotase (EC 5.1.3.32) (Rhamnose 1-epimerase) (Type-3 mutarotase)	76.18						YES			1	NA	NA	ribulose bisphosphate carboxylase/oxygenase activase 1,
305	Rv2172c	NP_216688.1	sapC	Peptide transport system permease protein SapC	76.14	YES								1	membrane associated process	NA	NA
306	Rv2226	NP_216742.1	bepA	Beta-barrel assembly-enhancing protease (EC 3.4.-.-)	76.13	YES				YES				2	Protein involved in cAMP biosynthetic process	CHAD domain/CYTH-like phosphatase	NA
307	Rv2184c	NP_216700.1	arsA	Arsenical pump-driving ATPase	76.11	YES			YES			YES		3	Oxyanion-translocating ATPase	NA	Arsenical pump-driving ATPase
308	Rv3005c	NP_217521.1	yphA	Inner membrane protein YphA	76.11	YES								1	Predicted membrane protein	NA	Membrane protein 2, distant similarity to thiosulphate:quinone oxidoreductase DoxD
309	Rv1948c	NP_216464.1	tolR	Protein TolR	76.11				YES		YES	YES		3	NA	NA	NA
310	Rv0185	NP_214699.1	yecN	Inner membrane protein YecN	76.1	YES			YES					2	NA	NA	NA
311	Rv3699	NP_218216.1	trmB	TRNA (guanine-N(7)-)-methyltransferase (EC 2.1.1.33) (tRNA (guanine(46)-N(7))-methyltransferase) (tRNA(m7G46)-methyltransferase)	76.09	YES			YES			YES	YES	4	SAM-dependent methyltransferases	NA	S-adenosyl-L-methionine-dependent methyltransferases | Thiopurine S-methyltransferase
312	Rv2406c	NP_216922.1	yhcV	CBS domain-containing protein YhcV	76.09	YES			YES					2	FOG- CBS domain	cystathionine beta-synthase (CBS) domain	CBS-domain pair | CBS-domain pair
313	Rv0460	NP_214974.1	yjbD	Protein YjbD	76.08			YES	YES				YES	3	membrane associated process	NA	Bacteriocin AS-48 | Bacteriocin AS-48
314	Rv1486c	NP_216002.2	prpB	2-methylisocitrate lyase (2-MIC) (MICL) (EC 4.1.3.30) ((2R,3S)-2-methylisocitrate lyase)	76.07	YES			YES					2	membrane associated process	NA	probable c->u-editing enzyme apobec-2
315	Rv2570	NP_217086.1	holD	DNA polymerase III subunit psi (EC 2.7.7.7)	76.06				YES			YES		2	NA	NA	NA
316	Rv1059	NP_215575.1	dapB	4-hydroxy-tetrahydrodipicolinate reductase	76.05	YES			YES					2	Uncharacterized conserved protein related to dihydrodipicolinate reductase	NA	probable dehydrogenase
317	Rv3463	NP_217980.1	bglJ	Transcriptional activator protein BglJ	76.04	YES				YES				2	Coenzyme F420-dependent N5,N10-methylene tetrahydromethanopterin reductase and related flavin-dependent oxidoreductases	NA	coenzyme f420-dependent n(5),n(10)-
318	Rv1906c	NP_216422.1	sspB	Stringent starvation protein B (Adapter protein SspB) (Specificity-enhancing factor SspB)	76.01	YES		YES						2	NA	NA	NA
319	Rv1706A	YP_177651.1	polA	dna polymerase	76.01	YES					YES			2	Permeases of the major facilitator superfamily	NA	E set domains | RhoGDI-like
320	Rv2751	NP_217267.1	yktD	S-adenosyl-L-methionine-dependent methyltransferase YktD	75.99	YES			YES					2	O-Methyltransferase involved in polyketide biosynthesis	NA	S-adenosyl-L-methionine-dependent methyltransferases | ML2640-like
321	Rv2663	NP_217179.1	hupA	DNA-binding protein HU-alpha (HU-2) (NS2)	75.99				YES	YES	YES	YES		4	NA	NA	NA
322	Rv2910c	NP_217426.1	ydeI	Protein YdeI	75.99	YES			YES		YES		YES	4	NA	NA	NA
323	Rv2706c	NP_217222.1	ihfB	Integration host factor subunit beta (IHF-beta)	75.92				YES	YES			YES	3	NA	NA	3R -hydroxyacyl-ACP dehydratase subunit HadA
324	Rv3188	NP_217704.1	yijD	Inner membrane protein YijD	75.91	YES			YES					2	NA	NA	NA
325	Rv0345	NP_214859.1	iraD	Anti-adapter protein IraD	75.9				YES					1	Uncharacterized MobA-related protein	NA	NA
326	Rv1268c	NP_215784.1	traF	Protein TraF	75.89					YES	YES			2	Cysteine-Type endopeptidase	C1 peptidase family	NA
327	Rv0393	NP_214907.1	preT	NAD-dependent dihydropyrimidine dehydrogenase subunit PreT (DPD) (EC 1.3.1.1) (Dihydrothymine dehydrogenase) (Dihydrouracil dehydrogenase)	75.87				YES			YES		2	NA	NA	NA
328	Rv0918	NP_215433.1	yohJ	Membrane protein YohJ	75.85									0	link to N-acetyltransferase activity	NA	Ribbon-helix-helix | VCA0319-like
329	Rv1978	NP_216494.1	ubiE	Ubiquinone/menaquinone biosynthesis C-methyltransferase UbiE (EC 2.1.1.163) (EC 2.1.1.201) (2-methoxy-6-polyprenyl-1,4-benzoquinol methylase) (Demethylmenaquinone methyltransferase)	75.84	YES								1	SAM-dependent methyltransferases	NA	NA
330	Rv2426c	NP_216942.1	moxR	Regulatory protein moxR	75.83	YES			YES					2	MoxR-like ATPases	NA	MoxR-like ATPases
331	Rv2468A	YP_007411168.1	ilvM	Acetolactate synthase isozyme 2 small subunit (EC 2.2.1.6) (ALS-II) (Acetohydroxy-acid synthase II small subunit) (AHAS-II)	75.82	YES								1	NA	NA	2,3-dihydroxybenzoyl adenylate synthase
332	Rv3099c	NP_217615.1	ppsR	Phosphoenolpyruvate synthase regulatory protein (PEP synthase regulatory protein) (PSRP) (EC 2.7.11.33) (EC 2.7.4.28) (Pyruvate, water dikinase regulatory protein)	75.82	YES			YES		YES			3	NA	NA	NA
333	Rv0740	NP_215254.1	lptE	LPS-assembly lipoprotein LptE (Rare lipoprotein B)	75.81	YES				YES				2	NA	NA	NA
334	Rv1488	NP_216004.1	hflC	Modulator of FtsH protease HflC	75.77	YES	YES		YES					3	NA	SPFH domain/Band 7 family	Putative stomatin/prohibitin-family membrane protease subunit YbbK
335	Rv0332	NP_214846.1	phoU	Phosphate-specific transport system accessory protein PhoU (Pst system accessory protein PhoU) (Negative regulator of Pho regulon)	75.76	YES			YES	YES				3	NA	NA	NA
336	Rv2012	NP_216528.1	rimL	Ribosomal-protein-serine acetyltransferase (EC 2.3.1.-) (Acetylating enzyme for N-terminal of ribosomal protein L7/L12)	75.76									0	Phage envelope protein	NA	YdfO-like | YdfO-like
337	Rv2033c	NP_216549.1	dnaE	dna polymerase iii subunit alpha	75.76							YES		1	intermediary metabolism and respiration	NA	Peptide deformylase | Peptide deformylase
338	Rv0100	NP_214614.1	acpP	Acyl carrier protein (ACP) (Cytosolic-activating factor) (CAF) (Fatty acid synthase acyl carrier protein)	75.73	YES	YES				YES	YES		4	lipid metabolism	NA	isochorismatase
339	Rv1619	NP_216135.1	wcaJ	UDP-glucose:undecaprenyl-phosphate glucose-1-phosphate transferase (UDP-Glc:Und-P Glc-1-P transferase) (EC 2.7.8.31) (Colanic acid biosynthesis UDP-glucose lipid carrier transferase) (Glucosyl-P-P-undecaprenol synthase)	75.71									0	NA	NA	probable histidinol-phosphate aminotransferase hisc2 imidazole acetol-phosphate transaminase imidazolylacetolphosphate aminotransferase
340	Rv1944c	NP_216460.1	secM	Secretion monitor	75.68	YES						YES		2	NA	NA	NA
341	Rv0047c	NP_214561.1	padR	transcriptional regulator (PadR family)	75.67	YES		YES						2	Predicted transcriptional regulators	NA	PDB header:transcription regulator | Chain: D: PDB Molecule:putative uncharacterized protein smu.1604c;
342	Rv2628	NP_217144.1	ygbE	Membrane protein YgbE	75.63	YES				YES				2	NA	NA	Homing endonucleases | Group I mobile intron endonuclease
343	Rv1716	NP_216232.1	dinB	dna polymerase iv	75.6				YES		YES			2	Predicted metal-dependent hydrolase	NA	Putative cyclase | Putative cyclase
344	Rv1914c	NP_216430.1	priB	Primosomal replication protein n	75.59	YES								1	NA	NA	NA
345	Rv2578c	NP_217094.1	pflC	Pyruvate formate-lyase 2-activating enzyme (EC 1.97.1.4) (Formate-C-acetyltransferase-activating enzyme 2) (PFL-activating enzyme 2)	75.59		YES							1	DNA repair photolyase	NA	NA
346	Rv3292	NP_217809.1	nupC	Nucleoside permease NupC (Nucleoside-transport system protein NupC)	75.57	YES								1	NA	NA	NA
347	Rv3040c	NP_217556.1	recO	DNA repair protein RecO	75.57									0	NTP pyrophosphohydrolases including oxidative damage repair enzymes	NA	nudix hydrolase
348	Rv1628c	NP_216144.1	topB	dna topoisomerase 3	75.57	YES			YES	YES				3	Predicted nucleic-acid-binding protein containing a Zn-ribbon	NA	Nucleic acid-binding proteins | SSO2064-like
349	Rv3081	NP_217597.1	mglC	Galactoside transport system permease protein MglC	75.56	YES					YES			2	NA	Nucleotidyl transferase	trna nucleotidyl transferase-related protein
350	Rv0021c	NP_214535.1	yihT	Sulfofructosephosphate aldolase (SFP aldolase) (EC 4.1.2.57)	75.56			YES					YES	2	Dioxygenases related to 2-nitropropane dioxygenase	NA	putative nitroalkan dioxygenase
351	Rv3008	NP_217524.1	NA	Membrane protein	75.52							YES		1	Uncharacterized membrane protein	NA	BRK domain-like | BRK domain-like
352	Rv0269c	NP_214783.1	parC	dna topoisomerase 4 subunit a	75.51					YES	YES			2	Predicted eukaryotic-type DNA primase	NA	DNA polymerase LigD, polymerase domain-containing protein
353	Rv3096	NP_217612.1	galE	UDP-glucose 4-epimerase (EC 5.1.3.2) (Galactowaldenase) (UDP-galactose 4-epimerase)	75.48	YES								1	NA	Glycosyl hydrolase/cellulase-like	beta-galactosidase
354	Rv0790c	NP_215305.1	dnaC	DNA replication protein DnaC	75.47	YES			YES			YES		3	Transglutaminase-like enzymes, putative cysteine proteases	NA	transglutaminase-like enzymes, putative cysteine protease
355	Rv0036c	NP_214550.1	zupT	Zinc transporter ZupT	75.47	YES		YES	YES	YES				4	NA	NA	NA
356	Rv0313	NP_214827.1	fur	Ferric uptake regulation protein (Ferric uptake regulator)	75.46	YES						YES		2	NA	NA	NA
357	Rv1558	NP_216074.1	crl	Sigma factor-binding protein Crl (Curlin genes transcriptional activatory protein)	75.44	YES				YES	YES			3	NA	NA	NA
358	Rv2541	NP_217057.1	dksA	RNA polymerase-binding transcription factor DksA (DnaK suppressor protein)	75.43									0	NA	NA	NA
359	Rv3730c	NP_218247.1	ftsK	dna translocase ftsk	75.4	YES			YES					2	Predicted eukaryotic-type DNA primase	NA	DNA ligase D
360	Rv2415c	NP_216931.1	ybaV	DNA uptake protein and related DNA-binding proteins	75.38								YES	1	DNA uptake protein and related DNA-binding proteins	NA	RuvA domain 2-like | Tex HhH-containing domain-like
361	Rv0883c	NP_215398.1	bziP	DNA-binding protein bziP	75.34							YES		1	NA	Protein of unknown function (DUF3071)	PDB header:dna binding protein | Chain: A: PDB Molecule:hth-type transcriptional regulator mqsa
362	Rv0857	NP_215372.2	psiB	Protein PsiB	75.33				YES	YES				2	link to Polyketide_cyclase/dehydratase.	Polyketide cyclase/dehydrase and lipid transport	Bet v1-like | oligoketide cyclase/dehydrase-like
363	Rv2297	NP_216813.1	yhaH	Inner membrane protein YhaH	75.32	YES								1	NA	NA	NA
364	Rv3126c	NP_217642.1	sugE	Quaternary ammonium compound-resistance protein SugE	75.31	YES						YES		2	NA	NA	NA
365	Rv3780	NP_218297.1	fliZ	Regulator of sigma S factor FliZ	75.31	YES			YES					2	NA	NA	protoglobin
366	Rv0502	NP_215016.1	plsC	1-acyl-sn-glycerol-3-phosphate acyltransferase	75.28	YES								1	1-acyl-sn-glycerol-3-phosphate acyltransferase	NA	Glycerol-3-phosphate (1)-acyltransferase | Glycerol-3-phosphate (1)-acyltransferase
367	Rv3210c	NP_217726.1	yebE	Inner membrane protein YebE	75.28	YES				YES		YES		3	NA	NA	NA
368	Rv1546	NP_216062.1	fliO	Flagellar protein FliO	75.27	YES					YES	YES	YES	4	NA	NA	NA
369	Rv0052	NP_214566.3	yraA	cysteine protease YraA	75.25	YES		YES	YES			YES		4	Putative intracellular protease/amidase	NA	thij/pfpi family protein
370	Rv2680	NP_217196.1	fis	dna-binding protein fis	75.2					YES				1	DNA/RNA-associated process	NA	NA
371	Rv2418c	NP_216934.1	octT	Transferase octT	75.19	YES			YES		YES	YES		4	NA	NA	NA
372	Rv1894c	NP_216410.1	talB	Transaldolase B (EC 2.2.1.2)	75.18	YES						YES		2	Dioxygenases related to 2-nitropropane dioxygenase	NA	NA
373	Rv0774c	NP_215288.2	yejE	Inner membrane ABC transporter permease protein YejE	75.17	YES			YES					2	NA	Esterases and lipases	esterase apc40077
374	Rv3527	NP_218044.1	yfbV	Membrane protein YfbV	75.15						YES	YES		2	NA	NA	dna-directed rna polymerases i, ii, and iii
375	Rv3900c	NP_218417.1	rpoH	RNA polymerase sigma factor RpoH (Heat shock regulatory protein F33.4) (RNA polymerase sigma-32 factor)	75.14				YES	YES				2	NA	NA	NA
376	Rv3566A	YP_177990.1	ygdI	Lipoprotein YgdI	75.13					YES				1	NA	NA	19 kDa lipoprotein antigen precursor
377	Rv2542	NP_217058.1	eutE	Ethanolamine utilization protein EutE	75.13									0	NA	NA	NA
378	Rv1769	NP_216285.1	dnaE	dna-directed dna polymerase	75.13							YES		1	Predicted amino acid aldolase or racemase	NA	d-serine deaminase
379	Rv0059	NP_214573.1	rpoA	dna-directed rna polymerase subunit alpha	75.1	YES			YES			YES		3	DNA-associated process	NA	ADP-ribosylation | Tpt1/KptA
380	Rv3312c	NP_217829.1	yisY	AB hydrolase superfamily protein YisY	75.09		YES							1	Predicted hydrolases or acyltransferases (alpha/beta hydrolase superfamily)	NA	Hydrolase, alpha/beta hydrolase fold family
381	Rv1078	NP_215594.1	prA	Proline-rich protein prA	75.09	YES			YES			YES		3	cell wall and cell processes , Predicted membrane protein/domain, proline-rich antigen homolog	NA	proline-rich antigen
382	Rv1770	NP_216286.1	fepE	Ferric enterobactin transport protein FepE	75.08	YES			YES		YES			3	Predicted aminopeptidases	Peptidase family/G-protein coupled receptors family	NA
383	Rv1765c	NP_216281.1	hemX	Uroporphyrinogen-III C-methyltransferase (Urogen-III methylase) (EC 2.1.1.107) (ORF X)	75.08				YES	YES	YES			3	Endonuclease	NA	NA
384	Rv0877	NP_215392.1	rpoA	dna-directed rna polymerase subunit alpha	75.08	YES								1	cell wall processes	NA	penicillin-binding 1 transmembrane protein mrca
385	Rv3747	NP_218264.1	iscA	Iron-binding protein IscA (Iron-sulfur cluster assembly protein)	75.07	YES					YES			2	link to PE family	NA	heme oxygenase
386	Rv0862c	NP_215377.1	ydhK	Transporter YdhK	75.07	YES			YES	YES				3	NA	NA	probable copper-exporting p-type atpase a
387	Rv1842c	NP_216358.1	entS	Enterobactin exporter EntS (Protein p43)	75.06	YES			YES		YES		YES	4	NA	CBS domain/Transporter associated domain/DUF21	NA
388	Rv3182	NP_217698.1	higB3	toxin HigB3	75.05					YES				1	NA	NA	NA
389	Rv2239c	NP_216755.1	ftsA	Cell division protein FtsA	75.05	YES			YES			YES		3	cell redox homeostasis	NA	lambda repressor-like DNA-binding domains | Phage repressors
390	Rv0004	NP_214518.1	fecE	iron(III) dicitrate ABC transporter,ATP-binding protein	75.03				YES	YES				2	Zn-ribbon-containing, possibly RNA-binding protein and truncated derivatives	NA	Zn-ribbon-containing, possibly RNA-binding protein and truncated derivatives
391	Rv2016	NP_216532.1	speG	Spermidine N(1)-acetyltransferase (SAT) (EC 2.3.1.57) (Spermidine/spermine N(1)-acetyltransferase) (SSAT)	75	YES					YES			2	NA	NA	NA
392	Rv2826c	NP_217342.1	yggM	Protein YggM	74.99	YES			YES					2	NA	NA	NA
393	Rv2004c	NP_216520.1	aer	Aerotaxis receptor	74.98	YES								1	Predicted kinase	NA	NA
394	Rv3207c	NP_217723.1	rpoC	dna-directed rna polymerase subunit beta'	74.98						YES			1	Metallopeptidase	NA	NA
395	Rv2191	NP_216707.1	giy1	Exonuclease/GIY-YIG catalytic family protein	74.95	YES				YES				2	NA	Exonuclease/GIY-YIG catalytic domain	PDB header:hydrolase/rna | Chain: A: PDB Molecule:3''-5'' exonuclease eri1;
396	Rv2468c	NP_216984.1	hslV	ATP-dependent protease subunit HslV (EC 3.4.25.2) (Heat shock protein HslV)	74.94	YES			YES		YES	YES		4	NA	NA	NA
397	Rv3831	NP_218348.1	rdgB	DITP/XTP pyrophosphatase (EC 3.6.1.19) (Non-canonical purine NTP pyrophosphatase) (Non-standard purine NTP pyrophosphatase) (Nucleoside-triphosphate diphosphatase) (Nucleoside-triphosphate pyrophosphatase) (NTPase)	74.93	YES								1	NA	NA	glucodextranase
398	Rv1269c	NP_215785.1	yggL	Twin arginine translocation	74.93	YES								1	NA	(DUF4189)/Twin arginine translocation	NA
399	Rv0080	NP_214594.1	yhbP	Protein YhbP	74.92	YES		YES	YES					3	NA	NA	NA
400	Rv3735	NP_218252.1	YigZ	IMPACT family member YigZ	74.91						YES			1	NA	NA	NA
401	Rv0311	NP_214825.1	zraS	Sensor protein ZraS	74.91	YES		YES						2	NA	NA	defective in cullin neddylation protein 1
402	Rv0333	NP_214847.1	ihfA	Integration host factor subunit alpha (IHF-alpha)	74.89	YES			YES					2	NA	NA	NA
403	Rv3860	NP_218377.1	fbaB	Fructose-bisphosphate aldolase class 1 (EC 4.1.2.13) (Fructose-bisphosphate aldolase class I) (FBP aldolase)	74.88	YES			YES					2	ATPases involved in chromosome partitioning	NA	NA
404	Rv0349	NP_214863.1	yggN	Protein YggN	74.88	YES			YES					2	DNA-associated process	NA	ada o6-methylguanine-dna methyltransferase
405	Rv3395c	NP_217912.2	pcm	Protein-L-isoaspartate O-methyltransferase (EC 2.1.1.77) (L-isoaspartyl protein carboxyl methyltransferase) (Protein L-isoaspartyl methyltransferase) (Protein-beta-aspartate methyltransferase) (PIMT)	74.86	YES			YES	YES	YES			4	damage tolerance	NA	NA
406	Rv1128c	NP_215644.1	viaA	Protein ViaA (VWA domain protein interacting with AAA ATPase)	74.86				YES		YES			2	NA	HNH nucleases/IG_MHC/DUF222	NA
407	Rv1428c	NP_215944.1	plsC	1-acyl-sn-glycerol-3-phosphate acyltransferase	74.85	YES								1	1-acyl-sn-glycerol-3-phosphate acyltransferase	NA	Glycerol-3-phosphate (1)-acyltransferase | Glycerol-3-phosphate (1)-acyltransferase
408	Rv2102	NP_216618.1	yhhQ	Inner membrane protein YhhQ	74.84									0	related to DNA/RNA-associated processes	SWIM zinc finger	33 kda chaperonin
409	Rv3090	NP_217606.1	endA	Endonuclease-1 (EC 3.1.21.1) (Endonuclease I) (Endo I)	74.83	YES			YES					2	Membrane protease subunits, stomatin/prohibitin homologs	NA	NA
410	Rv2717c	NP_217233.1	pstS2	Phosphate-binding protein PstS 2	74.81	YES					YES			2	UPF0678 fatty acid-binding protein-like protein	NA	UPF0678 fatty acid-binding protein-like protein
411	Rv2787	NP_217303.1	soj	Chromosome partitioning protein (Sporulation initiation inhibitor protein)	74.8				YES					1	ATPases involved in chromosome partitioning	NA	ATPases involved in chromosome partitioning
412	Rv2954c	NP_217470.1	tehB	Tellurite methyltransferase (EC 2.1.1.265) (Chalcogen-detoxifying protein TehB) (Selenite methyltransferase) (Tellurite resistance protein TehB)	74.8	YES						YES		2	SAM-dependent methyltransferases	NA	NA
413	Rv1461	NP_215977.1	sufB	FeS cluster assembly protein SufB	74.8					YES				1	ABC-type transport system involved in Fe-S cluster assembly, permease component	ENDONUCLEASE/Uncharacterized protein family (UPF0051)	Iron-sulfur cluster assembly protein SufB @ intein-containing
414	Rv3542c	NP_218059.1	fnbA	Fibronectin-binding protein A	74.8						YES	YES		2	Predicted nucleic-acid-binding protein containing a Zn-ribbon	NA	Nucleic acid-binding proteins | SSO2064-like
415	Rv3288c	NP_217805.1	mntC	Manganese transport system membrane protein MntC	74.78	YES			YES	YES		YES		4	membrane associated process	NA	Metallo-dependent hydrolases | Adenosine/AMP deaminase
416	Rv3863	NP_218380.1	eutR	HTH-type transcriptional regulator eutR (Ethanolamine operon regulatory protein)	74.77	YES					YES	YES		3	FOG- FHA domain	NA	NA
417	Rv1684	NP_216200.1	ycaR	Protein YcaR	74.76	YES	YES		YES					3	NA	NA	UPF0434 protein YcaR
418	Rv1535	NP_216051.1	bdm	Protein bdm (Biofilm-dependent modulation protein)	74.76	YES					YES			2	NA	NA	NA
419	Rv0784	NP_215298.1	pgdA	Peptidoglycan deacetylase	74.75				YES					1	Predicted deacetylase	NA	Glycoside hydrolase/deacetylase | PA1517-like
420	Rv1480	NP_215996.1	yhiH	ABC-type multidrug transport system	74.71	YES			YES	YES	YES			4	Uncharacterized conserved protein (some members contain a von Willebrand factor type A (vWA) domain)	NA	NA
421	Rv1868	NP_216384.1	yfnG	sugar dehydratase/epimerase YfnG	74.71	YES			YES					2	Nucleoside-diphosphate-sugar epimerases	NA	gal10 bifunctional protein
422	Rv3698	NP_218215.1	lysU	Lysine--tRNA ligase, heat inducible	74.69	YES			YES					2	Glutamate-Cysteine ligase	NA	Glutamine synthetase/guanido kinase | Glutamate-cysteine ligase family 2 (GCS2)
423	Rv1761c	NP_216277.1	trpR	Trp operon repressor	74.69	YES			YES	YES		YES		4	NA	NA	NA
424	Rv3067	NP_217583.1	rcsF	Outer membrane lipoprotein RcsF	74.68						YES			1	NA	NA	PH domain-like | Enabled/VASP homology 1 domain (EVH1 domain)
425	Rv1632c	NP_216148.1	secB	Protein-export protein SecB	74.63	YES			YES					2	NA	NA	FomD-like | FomD-like
426	Rv0988	NP_215503.1	bamB	Outer membrane protein assembly factor BamB	74.63	YES				YES				2	NA	NA	NA
427	Rv1455	NP_215971.1	ddlB	D-alanine--D-alanine ligase B (EC 6.3.2.4) (D-Ala-D-Ala ligase B) (D-alanylalanine synthetase B)	74.59	YES				YES				2	NA	NA	2,3-dihydroxybenzoate-AMP ligase
428	Rv1772	NP_216288.1	flgM	Negative regulator of flagellin synthesis (Anti-sigma-28 factor)	74.59						YES		YES	2	NA	ANTAR domain	30s ribosomal protein s10 rpsj transcription antitermination factor nuse
429	Rv2598	NP_217114.1	rfaH	Transcription antitermination protein RfaH	74.58				YES					1	membrane associated process	NA	Inorganic pyrophosphatase | Inorganic pyrophosphatase
430	Rv1356c	NP_215872.1	amiA	N-acetylmuramoyl-L-alanine amidase AmiA (EC 3.5.1.28)	74.56				YES					1	NA	NA	NA
431	Rv0515	NP_215029.1	dtpA	Dipeptide and tripeptide permease A	74.53				YES					1	NA	NA	NA
432	Rv0210	NP_214724.1	kefB	Glutathione-regulated potassium-efflux system protein KefB (K(+)/H(+) antiporter) (NEM-activable K(+)/H(+) antiporter)	74.53			YES	YES					2	NA	NA	bacterial dynamin-like protein
433	Rv1062	NP_215578.1	malS	Alpha-amylase	74.52	YES			YES	YES				3	Predicted esterase of the alpha-beta hydrolase superfamily	NA	FabD/lysophospholipase-like | Patatin
434	Rv0579	NP_215093.1	ycfH	Metal-dependent hydrolase YcfH (EC 3.1.-.-)	74.52									0	NA	NA	small archaeal modifier protein 1
435	Rv2529	NP_217045.1	yraI	fimbrial chaperone yrai	74.52	YES			YES					2	Nuclease	NA	Restriction endonuclease-like | XPF/Rad1/Mus81 nuclease
436	Rv0743c	NP_215257.1	yjjX	Non-canonical purine NTP phosphatase (EC 3.6.1.-) (Inosine triphosphatase) (ITPase) (Non-standard purine NTP phosphatase) (Nucleoside-triphosphate phosphatase) (NTPase) (Xanthosine triphosphatase) (XTPase)	74.51	YES				YES		YES	YES	4	NA	NA	NA
437	Rv2052c	NP_216568.1	nrpR	global nitrogen regulator nrpr	74.49	YES			YES					2	Predicted metal-dependent hydrolase with the TIM-barrel fold	NA	NA
438	Rv1439c	NP_215955.1	gutM	Glucitol operon activator protein	74.48	YES								1	NA	NA	NA
439	Rv1061	NP_215577.1	glmS	Glutamine--fructose-6-phosphate aminotransferase [isomerizing]	74.47	YES								1	Predicted glutamine amidotransferase	Glutamine amidotransferases class-II	N-terminal nucleophile aminohydrolases (Ntn hydrolases) | Class II glutamine amidotransferases
440	Rv0336	NP_214850.1	lnt	Apolipoprotein N-acyltransferase (ALP N-acyltransferase) (EC 2.3.1.-) (Copper homeostasis protein CutE)	74.45				YES					1	NA	NA	NA
441	Rv1431	NP_215947.1	narQ	Nitrate/nitrite sensor protein NarQ (EC 2.7.13.3)	74.45	YES								1	NA	NA	MalF N-terminal region-like | MalF N-terminal region-like
442	Rv3529c	NP_218046.1	yfeO	Ion-transport protein YfeO	74.44	YES			YES					2	Sulfotransferase	NA	NA
443	Rv3015c	NP_217531.1	nagZ	Beta-hexosaminidase (EC 3.2.1.52) (Beta-N-acetylhexosaminidase) (N-acetyl-beta-glucosaminidase)	74.43	YES			YES			YES		3	B12 independent protein	NA	5-methyltetrahydropteroyltriglutamate--
444	Rv0121c	NP_214635.1	lacB	Galactose-6-phosphate isomerase subunit LacB	74.42	YES		YES			YES	YES		4	Pyridoxamine 5-phosphate oxidase	NA	FMN-binding split barrel | PNP-oxidase like
445	Rv0326	NP_214840.1	ycbK	Protein YcbK	74.41				YES					1	SAM-dependent methyltransferases	NA	NA
446	Rv0966c	NP_215481.2	ppdB	Prepilin peptidase-dependent protein B	74.41	YES			YES					2	NA	NA	NA
447	Rv0826	NP_215341.1	yqjG	Glutathionyl-hydroquinone reductase YqjG (GS-HQR) (EC 1.8.-.-)	74.4			YES		YES		YES		3	NA	NA	cyclin-dependent kinase 5 activator 1
448	Rv1513	NP_216029.1	yeeN	transcriptional regulatory protein YeeN	74.37	YES					YES			2	SAM-dependent methyltransferases	NA	S-adenosyl-L-methionine-dependent methyltransferases | FkbM-like
449	Rv3353c	NP_217870.2	glpF	glycerol uptake facilitator protein	74.36				YES					1	FAD/FMN-containing dehydrogenases	NA	NA
450	Rv0762c	NP_215276.1	ylaC	Inner membrane protein YlaC	74.34	YES								1	intracellular transport	NA	NTF2-like | PhzA/PhzB-like
451	Rv2256c	NP_216772.1	flgB	Flagellar basal body rod protein FlgB (proximal rod protein)	74.31	YES			YES		YES	YES		4	NA	NA	NA
452	Rv1883c	NP_216399.1	flgC	Flagellar basal-body rod protein FlgC (proximal rod protein)	74.31	YES			YES			YES		3	NA	NA	Bet v1-like | oligoketide cyclase/dehydrase-like
453	Rv3519	NP_218036.1	opuCA	glycine betaine/carnitine/choline transport atp-binding protein opuca	74.28	YES								1	Carboxy-Lyase	NA	acetoacetate decarboxylase
454	Rv3818	NP_218335.1	cyaY	Iron-sulfur cluster assembly protein cyaY	74.26	YES				YES	YES	YES		4	Predicted Zn-dependent hydrolases of the beta-lactamase fold	Beta-lactamase	NA
455	Rv1120c	NP_215636.1	CYR1	Adenylate cyclase	74.25			YES	YES					2	Adenylate cyclase, family 3 (some proteins contain HAMP domain)	Adenylate cyclase/guanylate cyclase	NA
456	Rv3861	NP_218378.1	eutM	Ethanolamine utilization protein EutM	74.25				YES		YES			2	NA	NA	Competence protein F homolog, phosphoribosyltransferase domain; protein YhgH required for utilization of DNA as sole source of carbon and energy
457	Rv1732c	NP_216248.1	resA	Thiol-disulfide oxidoreductase ResA	74.25	YES			YES					2	Thiol-disulfide isomerase and thioredoxins	Peroxiredoxin, AhpC/TSA family	NA
458	Rv1352	NP_215868.1	yobA	Protein YobA	74.25	YES				YES				2	NA	NA	NA
459	Rv2360c	NP_216876.1	gmm	GDP-mannose mannosyl hydrolase (GDPMH) (EC 3.6.1.-) (Colanic acid biosynthesis protein WcaH)	74.24	YES								1	NA	NA	NA
460	Rv1910c	NP_216426.1	rsxG	Electron transport complex subunit RsxG	74.24					YES				1	NA	NA	NA
461	Rv1874	NP_216390.3	srlD	Sorbitol-6-phosphate 2-dehydrogenase (EC 1.1.1.140) (Glucitol-6-phosphate dehydrogenase) (Ketosephosphate reductase)	74.23	YES			YES					2	link to sulfotransferase activity	NA	4-methylmuconolactone methylisomerase
462	Rv3258c	NP_217775.1	gppA	guanosine-5'-triphosphate,3'-diphosphate pyrophosphatase	74.22				YES		YES	YES		3	sugar metabolism	NA	65 kda yes-associated protein
463	Rv0250c	NP_214764.1	yebO	Protein YebO	74.21	YES		YES	YES	YES				4	NA	NA	NA
464	Rv2744c	YP_177903.1	HSP104	Heat shock protein 104	74.21	YES								1	Phage shock protein A (IM30), suppresses sigma54-dependent transcription	NA	Phage shock protein A (IM30) , suppresses sigma54-dependent transcription
465	Rv0394c	NP_214908.1	yigB	5-amino-6-(5-phospho-D-ribitylamino)uracil phosphatase YigB (EC 3.1.3.-)	74.2	YES		YES						2	NA	NA	NA
466	Rv0466	NP_214980.1	fadM	Long-chain acyl-CoA thioesterase FadM	74.18	YES			YES			YES		3	Acyl-ACP thioesterase	NA	putative oleoyl-[acyl-carrier protein] thioesterase
467	Rv0481c	NP_214995.1	fldA	Flavodoxin-1	74.18	YES			YES					2	membrane associated process	NA	Bet v1-like | CoxG-like
468	Rv1616	NP_216132.1	mdtJ	Rubredoxin	74.16				YES			YES		2	NA	(DUF2752)/rubredoxin	NA
469	Rv2840c	NP_217356.3	ilvK	Branched-chain-amino-acid aminotransferase 2	74.15						YES			1	Predicted nucleic-acid-binding protein implicated in transcription termination	NA	COG2740: Predicted nucleic-acid-binding protein implicated in transcription termination
470	Rv3364c	NP_217881.1	sti1	Protease inhibitor sti1	74.13	YES			YES			YES		3	Uncharacterized distant relative of homeotic protein bithoraxoid	NA	NA
471	Rv2569c	NP_217085.1	pksA	hth-type transcriptional regulator pksa	74.13							YES		1	Transglutaminase-like enzymes, putative cysteine proteases	NA	NA
472	Rv3256c	NP_217773.1	gcvA	AMP-binding enzyme gcvA	74.12	YES			YES					2	Sugar binding protein	NA	glucosamine 6-phosphate synthase
473	Rv0634A	YP_177629.1	moaD	Molybdopterin synthase sulfur carrier subunit (MPT synthase subunit 1) (Molybdenum cofactor biosynthesis protein D) (Molybdopterin-converting factor small subunit) (Molybdopterin-converting factor subunit 1) (Sulfur carrier protein MoaD)	74.1	YES					YES	YES		3	Transcription regulator of the Arc/MetJ class	NA	bifunctional 3''-phosphoadenosine 5''-
474	Rv0293c	NP_214807.1	frsA	Esterase FrsA (EC 3.1.-.-)	74.09	YES								1	NA	NA	NA
475	Rv3079c	NP_217595.1	fldZ	Cinnamate reductase	74.07	YES					YES			2	Coenzyme F420-dependent N5,N10-methylene tetrahydromethanopterin reductase and related flavin-dependent oxidoreductases	NA	NA
476	Rv1277	NP_215793.1	mre11	DNA double-strand break repair protein Mre11	74.07	YES	YES		YES					3	DNA repair exonuclease	NA	DNA repair exonuclease
477	Rv0095c	NP_214609.1	ftsL	Cell division protein FtsL	74.06									0	NA	NA	NA
478	Rv2077A	YP_177658.1	tusC	Protein TusC (tRNA 2-thiouridine synthesizing protein C)	74.04				YES	YES	YES	YES		4	NA	NA	NA
479	Rv3678c	NP_218195.1	moaC	Cyclic pyranopterin monophosphate synthase accessory protein (Molybdenum cofactor biosynthesis protein C)	74.03	YES			YES					2	Putative translation initiation inhibitor, yjgF family	NA	YjgF-like | YjgF/L-PSP
480	Rv0026	NP_214540.1	ytfL	Inner membrane protein YtfL	74.03			YES						1	NA	NA	NA
481	Rv3394c	NP_217911.1	dinB1	DNA polymerase IV 1	74.02		YES		YES					2	Nucleotidyltransferase/DNA polymerase involved in DNA repair	DNA polymerase	PDB header:transferase/dna | Chain: D: PDB Molecule:dna polymerase iv;
482	Rv2022c	NP_216538.1	higB2	toxin HigB2	74.01	YES			YES		YES			3	NA	NA	NA
483	Rv0074	NP_214588.1	hutI	Imidazolonepropionase	74.01	YES	YES							2	Imidazolonepropionase and related amidohydrolases	NA	zn-dependent arginine carboxypeptidase
484	Rv2119	NP_216635.1	murQ	N-acetylmuramic acid 6-phosphate etherase (MurNAc-6-P etherase) (EC 4.2.1.126) (N-acetylmuramic acid 6-phosphate hydrolase) (N-acetylmuramic acid 6-phosphate lyase)	73.99	YES				YES				2	RecB family exonuclease	NA	putative exonuclease
485	Rv2616	NP_217132.1	ymbA	Lipoprotein YmbA	73.98	YES					YES	YES		3	NA	NA	NA
486	Rv2735c	NP_217251.1	yhcC	Protein YhcC	73.98	YES								1	NA	NA	NA
487	Rv2286c	NP_216802.1	dsbA	Thiol:disulfide interchange protein DsbA	73.97	YES								1	Protein disulfide oxidoreductase	NA	glutathione s-transferase kappa 1
488	Rv3120	NP_217636.1	rsmG	Ribosomal RNA small subunit methyltransferase G (EC 2.1.1.170) (16S rRNA 7-methylguanosine methyltransferase) (16S rRNA m7G methyltransferase) (Glucose-inhibited division protein B)	73.97	YES			YES		YES			3	SAM-dependent methyltransferases	NA	Possible methyltransferase
489	Rv2510c	NP_217026.1	caiT	L-carnitine/gamma-butyrobetaine antiporter	73.95	YES			YES					2	Predicted ATPase	NA	P-loop containing nucleoside triphosphate hydrolases | RecA protein-like (ATPase-domain)
490	Rv3716c	NP_218233.1	vsr	DNA repair protein vsR (DNA mismatch endonuclease) (V.EcoKDcm) (Vsr mismatch endonuclease)	73.95	YES						YES		2	DNA-repair	NA	NA
491	Rv2854	NP_217370.1	pldB	Lysophospholipase L2	73.92	YES						YES		2	Lysophospholipase	NA	Lysophospholipase
492	Rv3647c	NP_218164.1	wecD	DTDP-fucosamine acetyltransferase (EC 2.3.1.210) (TDP-fucosamine acetyltransferase) (dTDP-4-amino-4,6-dideoxy-D-galactose acyltransferase)	73.92	YES			YES					2	DNA-associated process	NA	intron-encoded endonuclease i-scei
493	Rv2269c	NP_216785.1	symE	Toxic protein SymE (endoribonuclease SymE) (EC 3.1.-.-)	73.92				YES		YES	YES		3	NA	NA	CRISPR-associated endoribonuclease cas2
494	Rv2386a	YP_009030039.1	csrA	Carbon storage regulator	73.91	YES				YES		YES		3	NA	NA	ATP-dependent Clp protease, ATP-binding subunit ClpC Negative regulator of genetic competence clcC mecB
495	Rv0759c	NP_215273.3	hit	Protein hit	73.89						YES			1	Diadenosine tetraphosphate (Ap4A) hydrolase and other HIT family hydrolases	(Ap4A) hydrolase and HIT family hydrolases	HIT family protein
496	Rv1069c	NP_215585.1	yejM	Inner membrane protein YejM	73.89	YES								1	Predicted membrane protein	NA	Predicted membrane protein (DUF2319)
497	Rv2044c	NP_216560.1	grxC	Glutaredoxin-3 (Grx3)	73.86				YES					1	NA	NA	NA
498	Rv2638	NP_217154.1	rsbS	RsbT antagonist protein RsbS	73.85					YES		YES		2	Anti-anti-sigma regulatory factor (antagonist of anti-sigma factor)	Sulphate Transporter and Anti-Sigma factor (STAS domain)	PDB header:transport protein | Chain: A: PDB Molecule:sulfate transporter/antisigma-factor antagonist stas;
499	Rv0372c	NP_214886.1	pucA	xanthine dehydrogenase subunit A	73.85				YES					1	Xanthine and CO dehydrogenases maturation factor, XdhC/CoxF family	NA	Carbon monoxide dehydrogenase F protein
500	Rv3896c	NP_218413.1	malG	Maltose transport system permease protein MalG	73.84				YES					1	SLT domain proteins	NA	endo-type membrane-bound lytic murein transglycosylase a
501	Rv0725c	NP_215239.1	yktD	S-adenosyl-L-methionine-dependent methyltransferase YktD	73.83			YES	YES			YES		3	O-Methyltransferase involved in polyketide biosynthesis	NA	S-adenosyl-L-methionine-dependent methyltransferases | ML2640-like
502	Rv2908c	NP_217424.1	uup-A	ABC transporter ATP-binding protein uup-1	73.83	YES			YES					2	Predicted RNA-binding protein (contains KH domain)	K Homology (KH) domain	PDB header:hydrolase/protein binding | Chain: G: PDB Molecule:hypothetical protein;
503	Rv1132	NP_215648.1	yajR	Inner membrane transport protein YajR	73.82	YES								1	NA	NA	conserved membrane protein
504	Rv0340	NP_214854.1	rsxB	Electron transport complex subunit RsxB	73.81	YES								1	NA	NA	LigA subunit of an aromatic-ring-opening dioxygenase LigAB | LigA subunit of an aromatic-ring-opening dioxygenase LigAB
505	Rv2670c	NP_217186.1	yehY	Glycine betaine uptake system permease protein YehY	73.81	YES			YES		YES			3	Predicted ATPase	NA	putative primosome component
506	Rv3179	NP_217695.1	rstB	Sensor protein RstB (EC 2.7.13.3)	73.81	YES								1	Predicted ATPase (AAA+ superfamily)	NA	NA
507	Rv3785	NP_218302.1	ybdK	Glutamate--cysteine ligase 2 (EC 6.3.2.2) (Gamma-glutamylcysteine synthetase 2) (GCS 2) (Gamma-GCS 2)	73.8									0	Nucleoside-diphosphate-sugar epimerases	NA	putative apha-like transcription factor
508	Rv2189c	NP_216705.1	marC	Inner membrane protein MarC	73.8				YES					1	NA	NA	endoplasmic reticulum aminopeptidase 1
509	Rv0760c	NP_215274.1	rimP	Ribosome maturation factor RimP	73.77	YES		YES	YES			YES	YES	5	Nuclear transport factor 2	NA	NTF2-like | Ketosteroid isomerase-like
510	Rv3832c	NP_218349.1	ais	Lipopolysaccharide core heptose(II)-phosphate phosphatase (EC 3.1.3.-) (Polymyxin resistance protein PmrG)	73.76	YES								1	SAM-dependent methyltransferases	NA	NA
511	Rv1913	NP_216429.1	eutL	Ethanolamine utilization protein EutL	73.75	YES			YES	YES				3	Zn-dependent hydrolases, including glyoxylases	NA	Competence protein F homolog, phosphoribosyltransferase domain; protein YhgH required for utilization of DNA as sole source of carbon and energy
512	Rv3033	NP_217549.1	acpT	4'-phosphopantetheinyl transferase AcpT (EC 2.7.8.7)	73.73	YES				YES	YES			3	NA	NA	NA
513	Rv1261c	NP_215777.1	ybaO	HTH-type transcriptional regulator YbaO	73.72	YES			YES					2	NA	NA	NA
514	Rv0421c	NP_214935.1	glgB	1,4-alpha-glucan branching enzyme GlgB	73.7	YES		YES			YES			3	Predicted hydrolase of the alpha/beta-hydrolase fold	NA	acylamino-acid-releasing enzyme
515	Rv1507c	NP_216023.1	rfaY	Lipopolysaccharide core heptose(II) kinase RfaY (EC 2.7.1.-)	73.7	YES			YES					2	cell wall biosynthesis	NA	PreATP-grasp domain | BC N-terminal domain-like
516	Rv1976c	NP_216492.1	yjaB	N-acetyltransferase YjaB (EC 2.3.1.-)	73.69	YES				YES		YES	YES	4	response to host immune response	NA	P-loop containing nucleoside triphosphate hydrolases | Tandem AAA-ATPase domain
517	Rv0613c	NP_215127.1	torS	Sensor protein TorS (EC 2.7.13.3)	73.69	YES			YES					2	NA	NA	NA
518	Rv3365c	NP_217882.1	ykoH	Sensor histidine kinase YkoH	73.68	YES	YES		YES					3	Signal transduction histidine kinase	Histidine kinase/ZINC_PROTEASE	PDB header:transferase/transferase inhibitor | Chain: B: PDB Molecule:sporulation kinase b;
519	Rv3311	NP_217828.1	hofC	Protein transport protein HofC homolog	73.66	YES			YES					2	NA	NA	NA
520	Rv2491	NP_217007.1	yraM	Penicillin-binding protein activator LpoA	73.66				YES					1	Predicted Rossmann fold nucleotide-binding protein	NA	Rossmann-fold nucleotide-binding protein
521	Rv0448c	NP_214962.1	hisF	imidazole glycerol phosphate synthase subunit hisf	73.64							YES		1	lipid biosynthetic process	NA	Ubiquitin-like | DIX domain
522	Rv1288	NP_215804.1	ygaU	LysM domain protein	73.6	YES	YES							2	FOG- LysM repeat	NA	alpha/beta-Hydrolases | Mycobacterial antigens
523	Rv1501	NP_216017.1	yphA	inner membrane protein ypha	73.6				YES			YES		2	Protein involved in biosynthesis of mitomycin antibiotics/polyketide fumonisin	NA	NA
524	Rv0123	NP_214637.1	ytfH	HTH-type transcriptional regulator YtfH	73.58	YES		YES	YES			YES		4	NA	NA	NA
525	Rv1265	NP_215781.1	ybjG	Undecaprenyl-diphosphatase YbjG (EC 3.6.1.27) (Undecaprenyl pyrophosphate phosphatase)	73.57	YES			YES					2	NA	NA	NA
526	Rv2696c	NP_217212.1	kilA	kila protein, phage-related dna binding protein	73.57				YES			YES		2	nucleotide metabolism	NA	NA
527	Rv3717	NP_218234.1	lytC	N-acetylmuramoyl-L-alanine amidase LytC	73.56	YES					YES			2	N-acetylmuramoyl-L-alanine amidase	NA	PDB header:hydrolase | Chain: A: PDB Molecule:n-acetylmuramoyl-l-alanine amidase;
528	Rv3439c	NP_217956.1	gntT	High-affinity gluconate transporter (Gluconate permease) (Gnt-I system)	73.56	YES			YES	YES				3	cell wall and cell processes , Alanine and proline rich protein	NA	methyl-accepting chemotaxis protein i
529	Rv0274	NP_214788.1	gloA	Lactoylglutathione lyase	73.56	YES					YES	YES		3	Lactoylglutathione lyase and related lyases	Glyoxalase/bleomycin resistance protein/dioxygenase	4-amino-4-deoxychorismate lyase
530	Rv0034	NP_214548.1	hisA	1-(5-phosphoribosyl)-5-imidazole-4-carboxamide isomerase	73.54	YES					YES			2	Ketosteroid isomerase-related protein	NA	NA
531	Rv0911	NP_215426.1	gloA	Lactoylglutathione lyase	73.53	YES								1	Predicted enzyme related to lactoylglutathione lyase	NA	NA
532	Rv2795c	NP_217311.1	lplA	Lipoate-protein ligase A (EC 6.3.1.20) (Lipoate--protein ligase)	73.52	YES			YES					2	Predicted phosphohydrolases	NA	NA
533	Rv2337c	NP_216853.1	btuC	Vitamin B12 import system permease protein BtuC	73.52	YES				YES				2	NA	NA	NA
534	Rv0997a	YP_009030028.1	pmrD	Signal transduction protein PmrD (BasR post-transcriptional activator) (Polymyxin resistance protein PmrD)	73.52					YES				1	NA	NA	AbrB family transcriptional regulator
535	Rv3142c	NP_217658.1	accB	Biotin carboxyl carrier protein of acetyl-CoA carboxylase (BCCP)	73.51	YES				YES		YES		3	NA	NA	NA
536	Rv1989c	NP_216505.1	nfsB	Oxygen-insensitive NAD(P)H nitroreductase (EC 1.-.-.-) (Dihydropteridine reductase) (EC 1.5.1.34) (FMN-dependent nitroreductase)	73.47	YES					YES			2	NA	NA	NA
537	Rv2125	NP_216641.1	rhaS	HTH-type transcriptional activator RhaS (L-rhamnose operon regulatory protein RhaS)	73.46	YES					YES			2	NA	NA	NA
538	Rv3071	NP_217587.1	yfgM	inner membrane protein	73.45	YES					YES			2	membrane associated process	NA	NA
539	Rv1639c	NP_216155.1	eptA	Phosphoethanolamine transferase EptA (EC 2.7.-.-) (Polymyxin resistance protein PmrC)	73.44				YES					1	NA	NA	enterochelin esterase
540	Rv2956	NP_217472.1	yegW	HTH-type transcriptional regulator YegW	73.43	YES							YES	2	SAM-dependent methyltransferases	NA	S-adenosyl-L-methionine-dependent methyltransferases | FkbM-like
541	Rv2308	NP_216824.1	hflD	High frequency lysogenization protein HflD	73.41							YES		1	NA	NA	Homeodomain-like | Alr1493-like
542	Rv2042c	NP_216558.1	lpxH	UDP-2,3-diacylglucosamine hydrolase (EC 3.6.1.54) (UDP-2,3-diacylglucosamine diphosphatase)	73.39	YES			YES					2	Nuclear transport factor 2	NA	NTF2-like | Ketosteroid isomerase-like
543	Rv3577	NP_218094.1	ulaG	l-ascorbate-6-phosphate lactonase ulag	73.39									0	Predicted Zn-dependent hydrolases of the beta-lactamase fold	NA	metal-dependent hydrolase
544	Rv3683	NP_218200.1	ulaG	l-ascorbate-6-phosphate lactonase ulag	73.37	YES			YES					2	Predicted phosphohydrolases	NA	lmo2642 protein
545	Rv2061c	NP_216577.1	tcyN	L-cystine import ATP-binding protein TcyN	73.37					YES				1	Predicted flavin-nucleotide-binding protein structurally related to pyridoxine 5-phosphate oxidase	NA	NA
546	Rv3091	NP_217607.1	nhaB	antiporter NhaB (Sodium/proton antiporter NhaB)	73.36	YES			YES					2	NA	NA	FabD/lysophospholipase-like | Patatin
547	Rv3412	NP_217929.1	luxS	S-ribosylhomocysteine lyase (EC 4.4.1.21) (AI-2 synthesis protein) (Autoinducer-2 production protein LuxS)	73.34	YES			YES					2	NA	NA	NA
548	Rv1945	NP_216461.1	sstT	Serine/threonine transporter SstT (Na(+)/serine-threonine symporter)	73.33	YES			YES					2	NA	NA	NA
549	Rv2797c	NP_217313.1	eptB	Kdo(2)-lipid A phosphoethanolamine 7''-transferase (EC 2.7.8.42) (Phosphoethanolamine transferase EptB)	73.31				YES					1	lipid metabolism	NA	alpha/beta-Hydrolases | Fungal lipases
550	Rv2466c	NP_216982.1	frnE	Thioredoxin-like reductase frnE	73.31	YES	YES		YES			YES		4	Protein disulfide oxidoreductase	NA	2-hydroxychromene-2-carboxylate isomerase
551	Rv1414	NP_215930.1	csgC	Curli assembly protein CsgC	73.3				YES	YES		YES		3	Predicted amino acid aldolase or racemase	NA	d-serine dehydratase
552	Rv1118c	NP_215634.1	nanR	Transcriptional regulator NanR	73.29	YES			YES		YES	YES		4	NA	NA	NA
553	Rv0060	NP_214574.1	POA1	ADP-ribose 1''-phosphate phosphatase	73.28	YES		YES	YES				YES	4	Predicted phosphatase homologous to the C-terminal domain of histone macroH2A1	Macrodomain	ADP-ribose 1"-phosphate phophatase related protein
554	Rv3259	NP_217776.1	hycI	Hydrogenase 3 maturation protease (EC 3.4.23.51) (HycI protease)	73.23	YES			YES		YES			3	NA	NA	NA
555	Rv2305	NP_216821.1	argE	Acetylornithine deacetylase (AO) (Acetylornithinase) (EC 3.5.1.16) (N-acetylornithinase) (NAO)	73.22	YES						YES		2	Uncharacterized protein containing a NRPS condensation (elongation) domain	NA	NA
556	Rv2047c	NP_216563.1	ybjT	nucleoside-diphosphate-sugar epimerase	73.22	YES								1	Nucleoside-diphosphate-sugar epimerases	NA	NA
557	Rv1489	YP_177645.1	tusD	Sulfurtransferase TusD (EC 2.8.1.-) (tRNA 2-thiouridine synthesizing protein D)	73.21	YES			YES			YES		3	NA	NA	NA
558	Rv1157c	NP_215673.1	isp	major intracellular serine protease	73.2				YES	YES		YES		3	cell wall and cell processes, Structural constituent of cell wall protein, alanine and proline rich protein	NA	NA
559	Rv3471c	NP_217988.1	manC	Mannose-1-phosphate guanylyltransferase	73.2									0	Mannose-6-phosphate isomerase	NA	Mannose-6-phosphate isomerase
560	Rv3748	NP_218265.1	hiuH	5-hydroxyisourate hydrolase (HIU hydrolase) (HIUHase) (EC 3.5.2.17) (Transthyretin-like protein) (TLP) (Transthyretin-related protein) (TRP)	73.19	YES				YES		YES	YES	4	NA	NA	geobacillus stearothermophilus uvrb interaction
561	Rv3026c	NP_217542.1	plsC	1-acyl-sn-glycerol-3-phosphate acyltransferase	73.19									0	1-acyl-sn-glycerol-3-phosphate acyltransferase	NA	1-acylglycerol-3-phosphate O-acyltransferase
562	Rv0459	NP_214973.1	phnB	Protein PhnB	73.19	YES								1	related to oxidoreductase activity	NA	NA
563	Rv3771c	NP_218288.1	ftsB	Cell division protein FtsB	73.18									0	NA	NA	NA
564	Rv2827c	NP_217343.1	cyoE	Protoheme IX farnesyltransferase (EC 2.5.1.-) (Heme B farnesyltransferase) (Heme O synthase)	73.18	YES			YES					2	NA	NA	NA
565	Rv2807	NP_217323.1	abrB	Protein AbrB (AidB regulator)	73.17									0	Protein involved in DNA integration	Integrase catalytic domain	NA
566	Rv2375	NP_216891.1	yifE	Protein YifE	73.15	YES					YES		YES	3	Transcription regulator of the Arc/MetJ class	NA	ParB/Sulfiredoxin | Atu1540-like
567	Rv3163c	NP_217679.1	fliD	Flagellar hook-associated protein 2 (HAP2) (Filament cap protein) (Flagellar cap protein)	73.13				YES					1	NA	NA	NA
568	Rv3845	NP_218362.1	hycH	Formate hydrogenlyase maturation protein HycH	73.11									0	NA	NA	NA
569	Rv0106	NP_214620.1	yciC	metal chaperone ycic	73.1	YES				YES	YES			3	Putative GTPases (G3E family)	NA	Putative metal chaperone, involved in Zn homeostasis, GTPase of COG0523 family
570	Rv0786c	NP_215300.2	ycbL	metallo-beta-lactamase	73.1	YES			YES		YES	YES		4	Predicted Zn-dependent hydrolases of the beta-lactamase fold	NA	possible metal-dependent hydrolase
571	Rv1680	NP_216196.1	oppA	ABC transporter, oligopeptide-binding protein	73.09	YES			YES	YES		YES		4	ABC-type phosphate/phosphonate transport system, periplasmic component	NA	PDB header:transport protein | Chain: A: PDB Molecule:binding protein component of abc phosphonate transporter;
572	Rv2730	NP_217246.1	nsrR	HTH-type transcriptional repressor NsrR	73.09				YES			YES		2	NA	NA	1,4-alpha-glucan glycogen branching enzyme, GH-13-type
573	Rv2825c	NP_217341.1	citX	Apo-citrate lyase phosphoribosyl-dephospho-CoA transferase (EC 2.7.7.61) (Apo-ACP nucleodityltransferase) (Holo-ACP synthase) (Holo-citrate lyase synthase)	73.09									0	NA	NA	NA
574	Rv1289	NP_215805.1	diaA	DnaA initiator-associating protein DiaA	73.05	YES						YES		2	NA	NA	NA
575	Rv1637c	NP_216153.1	ycbL	Protein YcbL (EC 3.-.-.-)	73.05	YES	YES		YES			YES		4	Zn-dependent hydrolases, including glyoxylases	NA	beta-lactamase and rhodanese domain protein
576	Rv1815	NP_216331.1	flgH	Flagellar L-ring protein (Basal body L-ring protein)	73.03	YES		YES		YES				3	NA	NA	NA
577	Rv0122	NP_214636.1	ytfP	Gamma-glutamylcyclotransferase family protein YtfP	73.02	YES		YES	YES	YES		YES		5	NA	NA	NA
578	Rv1697	NP_216213.1	elfC	outer membrane usher protein ElfC	73.01	YES					YES			2	Predicted membrane protein	NA	conserved membrane protein ML1361
579	Rv3122	NP_217638.1	yihI	Der GTPase-activating protein YihI (GAP)	73				YES		YES			2	NA	NA	Periplasmic binding protein-like II | Phosphate binding protein-like
580	Rv2405	NP_216921.1	ybaY	Lipoprotein YbaY	73	YES			YES	YES	YES	YES		5	lipid metabolism	NA	Cell growth inhibitor/plasmid maintenance toxic component | Kid/PemK
581	Rv1717	NP_216233.1	apaG	Protein ApaG	73				YES			YES		2	Cupin 2 barrel protein	NA	RmlC-like cupins | Germin/Seed storage 7S protein
582	Rv1466	NP_215982.1	panM	biosynthetic enzyme panM	73	YES			YES					2	Predicted metal-sulfur cluster biosynthetic enzyme	NA	NA
583	Rv1864c	NP_216380.1	mosc1	MOSC domain/3-alpha family protein	72.99				YES			YES		2	NA	MOSC domain/3-alpha domain	PK beta-barrel domain-like | MOSC (MOCO sulphurase C-terminal) domain
584	Rv3768	NP_218285.1	menI	1,4-dihydroxy-2-naphthoyl-CoA hydrolase (DHNA-CoA hydrolase) (EC 3.1.2.28) (DHNA-CoA thioesterase)	72.98	YES						YES		2	NA	NA	NA
585	Rv3691	NP_218208.1	yhhJ	Inner membrane transport permease YhhJ	72.98	YES			YES	YES		YES		4	membrane associated process	NA	NA
586	Rv1499	NP_216015.2	frwD	Fructose-like phosphotransferase enzyme IIB component 3 (EC 2.7.1.202) (PTS system fructose-like EIIB component 3)	72.97									0	NA	NA	glycosyl hydrolase
587	Rv0597c	NP_215111.1	glnL	Nitrogen regulation protein NR(II) (EC 2.7.13.3)	72.97	YES								1	Predicted ATPase (AAA+ superfamily)	NA	NA
588	Rv3351c	NP_217868.1	ydfG	NADP-dependent 3-hydroxy acid dehydrogenase YdfG (L-allo-threonine dehydrogenase) (EC 1.1.1.381) (Malonic semialdehyde reductase) (EC 1.1.1.298)	72.96									0	FAD/FMN-containing dehydrogenases	NA	gilr oxidase
589	Rv3755c	NP_218272.1	yhaK	Pirin-like protein YhaK	72.95	YES			YES	YES				3	NA	NA	NA
590	Rv3633	NP_218150.1	nagA	n-acetylglucosamine-6-phosphate deacetylase	72.95							YES		1	Protein involved in biosynthesis of mitomycin antibiotics/polyketide fumonisin	NA	Clavaminate synthase-like | PhyH-like
591	Rv2577	NP_217093.1	nanE	n-acetylmannosamine-6-phosphate 2-epimerase	72.93	YES						YES		2	Predicted phosphohydrolases	Phosphoesterase/Twin arginine translocation (Tat)	purple acid phosphatase
592	Rv1116	NP_215632.1	YtjA	Membrane protein YtjA	72.91					YES		YES		2	NA	NA	COG1272: Predicted membrane protein hemolysin III homolog
593	Rv2708c	NP_217224.1	yfcZ	Protein YfcZ	72.89	YES		YES	YES			YES		4	NA	NA	NA
594	Rv3517	NP_218034.1	fhuD	Iron(3+)-hydroxamate-binding protein FhuD (Ferric hydroxamate uptake protein D) (Ferrichrome-binding periplasmic protein) (Iron(III)-hydroxamate-binding protein FhuD)	72.88				YES		YES			2	NA	NA	NA
595	Rv0209	NP_214723.1	yhaM	Protein YhaM	72.86			YES	YES					2	NA	NA	NA
596	Rv1597	NP_216113.1	kduD	2-dehydro-3-deoxy-D-gluconate 5-dehydrogenase (EC 1.1.1.127) (2-deoxy-D-gluconate 3-dehydrogenase) (2-keto-3-deoxygluconate 5-dehydrogenase) (2-keto-3-deoxygluconate oxidoreductase) (KDG oxidoreductase) (20-ketosteroid reductase) (EC 1.1.1.-)	72.83	YES				YES				2	SAM-dependent methyltransferases	NA	NA
597	Rv3231c	NP_217748.1	plsX	Phosphate acyltransferase	72.83	YES			YES	YES	YES			4	link to acyltransferase activity	NA	Cyclotides | Cycloviolacin
598	Rv3655c	NP_218172.1	yciU	Protein YciU	72.83				YES	YES				2	membrane associated process	NA	ADC-like | Formate dehydrogenase/DMSO reductase, C-terminal domain
599	Rv0449c	NP_214963.1	preT	NAD-dependent dihydropyrimidine dehydrogenase subunit PreT	72.83	YES		YES						2	Predicted NAD/FAD-binding protein	NA	amine oxidase [flavin-containing] b
600	Rv0499	NP_215013.1	clpC	negative regulator of genetic competence clpc/mecb	72.82	YES					YES			2	Protein involved in activation of protein kinase C by G-protein coupled receptor protein signaling pathway	DAG-kinase/thioesterase-like superfamily	putative thioesterase ii
601	Rv2734	NP_217250.1	dkgA	2,5-diketo-D-gluconic acid reductase A (2,5-DKG reductase A) (2,5-DKGR A) (25DKGR-A) (EC 1.1.1.274) (AKR5C)	72.8	YES						YES		2	Bacteriophage protein gp37	NA	2,4-dienoyl-CoA reductase NADPH
602	Rv0776c	NP_215290.1	yecC	L-cystine transport system ATP-binding protein YecC (EC 3.6.3.-)	72.8			YES	YES					2	NA	NA	NA
603	Rv3639c	NP_218156.1	tsaC	Threonylcarbamoyl-AMP synthase (TC-AMP synthase) (EC 2.7.7.87) (L-threonylcarbamoyladenylate synthase) (Ribosome maturation factor TsaC) (t(6)A37 threonylcarbamoyladenosine biosynthesis protein TsaC) (tRNA threonylcarbamoyladenosine biosynthesis protein TsaC)	72.79									0	NA	NA	2,3-dihydroxybenzoyl adenylate synthase
604	Rv1890c	NP_216406.1	yeiP	Elongation factor P-like protein	72.78	YES		YES	YES					3	NA	NA	NA
605	Rv3304	NP_217821.1	nudK	GDP-mannose pyrophosphatase NudK (EC 3.6.1.-)	72.78	YES			YES		YES	YES		4	NA	NA	NA
606	Rv3172c	NP_217688.1	caiF	Transcriptional activatory protein CaiF	72.78									0	NA	NA	AbrB family transcriptional regulator
607	Rv0891c	NP_215406.1	motB	Motility protein B (Chemotaxis protein MotB)	72.78									0	NA	Adenylyate cyclase/guanylyate cyclase	Nucleotide cyclase | Adenylyl and guanylyl cyclase catalytic domain
608	Rv1571	NP_216087.1	yraP	Protein YraP	72.77	YES		YES	YES					3	NA	NA	NA
609	Rv0518	NP_215032.1	lasT	TRNA/rRNA methyltransferase LasT (EC 2.1.1.-)	72.76	YES				YES		YES		3	NA	NA	NA
610	Rv1339	NP_215855.1	mntH	Divalent metal cation transporter MntH	72.74	YES	YES		YES		YES			4	Metal-dependent hydrolases of the beta-lactamase superfamily III	NA	Metal-dependent hydrolases of the beta-lactamase superfamily III
611	Rv1598c	NP_216114.1	cutA	Divalent-cation tolerance protein CutA (C-type cytochrome biogenesis protein CycY)	72.73	YES					YES			2	NA	NA	NA
612	Rv3074	NP_217590.1	clcB	Voltage-gated ClC-type chloride channel ClcB	72.73				YES					1	Endonuclease	NA	NA
613	Rv2676c	NP_217192.1	trbH	Protein TrbH	72.72	YES			YES		YES			3	porphyrin biosynthetic process	NA	chlorite dismutase
614	Rv0310c	NP_214824.1	ppdA	Prepilin peptidase-dependent protein A	72.71	YES			YES	YES	YES		YES	5	NA	NA	NTF2-like | Scytalone dehydratase
615	Rv1508A	YP_177649.1	gmd	GDP-mannose 4,6-dehydratase	72.7				YES					1	GDP-D-mannose dehydratase	NA	putative nucleotide sugar epimerase/ dehydratase
616	Rv1048c	NP_215564.1	yeeA	Inner membrane protein YeeA	72.68	YES								1	NA	NA	NA
617	Rv2079	NP_216595.1	mdlB	Multidrug resistance-like ATP-binding protein MdlB (EC 3.6.3.44)	72.66				YES					1	NA	NA	NA
618	Rv1829	NP_216345.1	yqgF	Pre-16S rRNA nuclease (EC 3.1.-.-)	72.65	YES		YES		YES				3	phospholipid biosynthetic process	Bifunctional nuclease	NA
619	Rv2969c	NP_217485.1	dcuR	Transcriptional regulatory protein DcuR	72.65	YES			YES			YES		3	NA	NA	NA
620	Rv3920c	NP_218437.1	srlA	Glucitol/sorbitol permease IIC component (EIIC-Gut) (PTS system glucitol/sorbitol-specific EIIC component)	72.63	YES								1	Predicted RNA-binding protein	R3H domain/Kh domain	probable rna-binding protein
621	Rv2728c	NP_217244.1	basR	Transcriptional regulatory protein BasR	72.59	YES			YES					2	NA	NA	NA
622	Rv2143	NP_216659.1	rihC	Non-specific ribonucleoside hydrolase RihC (EC 3.2.-.-) (Purine/pyrimidine ribonucleoside hydrolase)	72.58				YES					1	Predicted phosphoribosyltransferases	NA	PRTase-like | Phosphoribosyltransferases (PRTases)
623	Rv1823	NP_216339.1	manZ	Mannose permease IID component (EII-M-Man) (EIID-Man) (PTS system mannose-specific EIID component)	72.57	YES			YES					2	membrane associated process	NA	NA
624	Rv1825	NP_216341.1	oprE	Anaerobically-induced outer membrane porin OprE	72.57	YES			YES		YES	YES		4	membrane associated process	NA	NA
625	Rv2248	NP_216764.1	ycaL	Metalloprotease YcaL (EC 3.4.24.-)	72.57				YES			YES		2	NA	NA	NA
626	Rv1044	NP_215560.1	malT	HTH-type transcriptional regulator MalT	72.55	YES			YES		YES			3	Predicted transcriptional regulator	NA	NA
627	Rv2556c	NP_217072.1	fucU	L-fucose mutarotase (EC 5.1.3.29) (Fucose 1-epimerase) (Type-2 mutarotase)	72.55									0	NA	Uncharacterized protein family UPF0047	NA
628	Rv2133c	NP_216649.1	hslO	33 kDa chaperonin (Heat shock protein 33) (HSP33)	72.53	YES			YES					2	Phosphatidylinositol 3- and 4-kinase	NA	NA
629	Rv0164	YP_177617.1	yfjG	oligoketide cyclase/lipid transport protein	72.53	YES			YES					2	Cyclase/Dehydrase	NA	Bet v1-like | oligoketide cyclase/dehydrase-like
630	Rv0950c	NP_215465.1	lppB	Outer membrane antigenic lipoprotein B	72.52	YES				YES		YES		3	Membrane proteins related to metalloendopeptidases	NA	m23 peptidase domain protein
631	RV1984a	YP_009030034.1	cspH	Cold shock-like protein CspH (CSP-H)	72.51					YES				1	NA	NA	10 kda chaperonin groes protein cpn10 protein groes bcg-a heat shock protein 10 kda antigen
632	Rv0434	NP_214948.1	hycG	Formate hydrogenlyase subunit 7 (FHL subunit 7) (Hydrogenase-3 component G)	72.51	YES			YES					2	Uncharacterized protein, similar to the N-terminal domain of Lon protease	NA	atp-dependent protease la 1
633	Rv2714	NP_217230.1	nanA	N-acetylneuraminate lyase (NAL) (Neu5Ac lyase) (EC 4.1.3.3) (N-acetylneuraminate pyruvate-lyase) (N-acetylneuraminic acid aldolase) (NALase) (Sialate lyase) (Sialic acid aldolase) (Sialic acid lyase)	72.5	YES			YES					2	NA	NA	NA
634	Rv3205c	NP_217721.1	bamA	Outer membrane protein assembly factor BamA	72.47	YES			YES		YES			3	membrane associated process	NA	Protein kinase-like (PK-like) | APH phosphotransferases
635	Rv1192	NP_215708.1	hemH	Ferrochelatase (EC 4.99.1.1) (Heme synthase) (Protoheme ferro-lyase)	72.46	YES								1	Protein involved in GPI anchor metabolic process	Abhydrolase/esterases and lipases	alpha/beta-Hydrolases | Fungal lipases
636	Rv1778c	NP_216294.1	allA	Ureidoglycolate lyase (EC 4.3.2.3) (Ureidoglycolatase) (Ureidoglycolate hydrolase)	72.45	YES								1	NA	NA	NA
637	Rv3192	NP_217708.1	mer	5,10-methylenetetrahydromethanopterin reductase	72.44									0	Coenzyme F420-dependent N5,N10-methylene tetrahydromethanopterin reductase and related flavin-dependent oxidoreductases	NA	NA
638	Rv3363c	NP_217880.1	MG065	ABC transporter ATP-binding protein MG065	72.43				YES		YES			2	link to nucleotide-binding process	NA	PDB header:dna binding protein | Chain: A: PDB Molecule:replication protein a (rpa32) c-terminal domain;
639	Rv3714c	NP_218231.1	kdgR	Transcriptional regulator KdgR	72.42	YES			YES		YES			3	NA	NA	NA
640	Rv3786c	NP_218303.1	lppB	Outer membrane antigenic lipoprotein B	72.42	YES								1	Membrane proteins related to metalloendopeptidases	NA	Membrane proteins related to metalloendopeptidases
641	Rv3438	NP_217955.1	garL	5-keto-4-deoxy-D-glucarate aldolase (KDGluc aldolase) (KDGlucA) (EC 4.1.2.20) (2-dehydro-3-deoxy-D-glucarate aldolase) (2-keto-3-deoxy-D-glucarate aldolase) (5-dehydro-4-deoxy-D-glucarate aldolase) (Alpha-keto-beta-deoxy-D-glucarate aldolase)	72.4	YES			YES			YES		3	membrane associated process	NA	platelet-activating factor acetylhydrolase
642	Rv1813c	NP_216329.1	hybD	Hydrogenase 2 maturation protease (EC 3.4.23.-)	72.39	YES				YES				2	NA	NA	NA
643	Rv2331	NP_216847.1	bamE	Outer membrane protein assembly factor BamE	72.39							YES		1	NA	NA	NA
644	Rv2423	NP_216939.1	cmoB	TRNA U34 carboxymethyltransferase (EC 2.5.1.-)	72.36	YES						YES	YES	3	SAM-dependent methyltransferases	NA	S-adenosyl-L-methionine-dependent methyltransferases | Mycolic acid cyclopropane synthase
645	Rv0396	NP_214910.1	wzb	Low molecular weight protein-tyrosine-phosphatase Wzb (EC 3.1.3.48)	72.35				YES					1	NA	NA	NA
646	Rv2749	NP_217265.1	ygiN	quinol monooxygenase YgiN (QuMo) (EC 1.-.-.-)	72.34	YES	YES		YES	YES	YES	YES		6	linked to less specific oxidoreductase activity	Antibiotic biosynthesis monooxygenase	Antibiotic biosynthesis monooxygenase
647	Rv0061c	YP_007408697.1	msyB	Acidic protein MsyB	72.33	YES								1	NA	NA	NA
648	Rv0441c	NP_214955.1	smpB	SsrA-binding protein	72.33	YES						YES		2	FMN binding protein	NA	NA
649	Rv3404c	NP_217921.1	fmt	Methionyl-tRNA formyltransferase	72.32	YES			YES	YES				3	Methionyl-tRNA formyltransferase	NA	NA
650	Rv1515c	NP_216031.1	rbsB	Ribose import binding protein RbsB	72.31	YES						YES		2	SAM-dependent methyltransferases	NA	S-adenosyl-L-methionine-dependent methyltransferases | Glycine N-methyltransferase
651	Rv3856c	NP_218373.1	ycdX	phosphatase YcdX	72.26	YES			YES	YES				3	Histidinol phosphatase and related hydrolases of the PHP family	NA	dna polymerase beta family (x family)
652	Rv0837c	NP_215352.1	znuA	High-affinity zinc uptake system protein ZnuA	72.25	YES		YES	YES			YES		4	NA	NA	NA
653	Rv1419	NP_215935.1	ibpA	Small heat shock protein IbpA (16 kDa heat shock protein A)	72.25	YES					YES	YES		3	NA	Ricin-type beta-trefoil lectin domain	putative secreted alpha-galactosidase
654	Rv0312	NP_214826.1	dnaK	Chaperone protein DnaK	72.22	YES	YES							2	Molecular chaperone	Hsp70 protein	heat shock protein homolog sse1
655	Rv3194c	NP_217710.1	ydgJ	Oxidoreductase YdgJ (EC 1.-.-.-)	72.21	YES			YES					2	NA	NA	NA
656	Rv1232c	NP_215748.1	mgtE	Magnesium transporter MgtE	72.21	YES			YES					2	Mg/Co/Ni transporter MgtE (contains CBS domain)	MgtE intracellular N domain/CBS domain	magnesium transporter
657	Rv0307c	NP_214821.1	greB	Transcription elongation factor GreB (Transcript cleavage factor GreB)	72.2	YES				YES				2	NA	NA	NA
658	Rv3268	NP_217785.3	queC	7-cyano-7-deazaguanine synthase (EC 6.3.4.20) (7-cyano-7-carbaguanine synthase) (PreQ(0) synthase) (Queuosine biosynthesis protein QueC)	72.2	YES			YES					2	regulated by transcription	NA	fusion protein 4-coumarate--coa ligase 1, resveratrol
659	Rv1947	NP_216463.1	mutT	8-oxo-dGTP diphosphatase (8-oxo-dGTPase) (EC 3.6.1.55) (7,8-dihydro-8-oxoguanine-triphosphatase) (Mutator protein MutT) (dGTP pyrophosphohydrolase)	72.2					YES				1	NA	NA	NA
660	Rv2915c	NP_217431.1	hutI	Imidazolonepropionase	72.2	YES				YES		YES		3	Imidazolonepropionase and related amidohydrolases	NA	l-lysine, l-arginine carboxypeptidase cc2672
661	Rv3013	NP_217529.1	yszB	UPF0735 ACT domain-containing protein YszB	72.19	YES			YES	YES	YES	YES		5	Amino acid-binding ACT protein	NA	gtp pyrophosphokinase
662	Rv3235	NP_217752.1	ecpC	outer membrane usher protein ecpc	72.18					YES		YES	YES	3	link to acyltransferase activity	NA	PH domain-like | Pleckstrin-homology domain (PH domain)
663	Rv0193c	NP_214707.1	wzxC	Lipopolysaccharide biosynthesis protein WzxC	72.16									0	NA	NA	NA
664	Rv2003c	NP_216519.1	xapR	HTH-type transcriptional regulator XapR (Xanthosine operon regulatory protein)	72.15	YES								1	SAM-dependent methyltransferases	NA	S-adenosyl-L-methionine-dependent methyltransferases | UbiE/COQ5-like
665	Rv0679c	NP_215193.1	yhcH	Protein YhcH	72.12	YES			YES	YES	YES			4	membrane associated process	NA	Ribosomal protein L6 | Ribosomal protein L6
666	Rv2629	NP_217145.1	envZ	Osmolarity sensor protein EnvZ (EC 2.7.13.3)	72.12	YES			YES					2	NA	NA	NA
667	Rv3072c	NP_217588.1	dapB	4-hydroxy-tetrahydrodipicolinate reductase	72.11				YES					1	Coenzyme F420-dependent N5,N10-methylene tetrahydromethanopterin reductase and related flavin-dependent oxidoreductases	NA	luciferase-like monooxygenase
668	Rv1702c	NP_216218.1	ptsG	PTS system glucose-specific EIICB component (EIICB-Glc) (EII-Glc) [Includes: Glucose permease IIC component (PTS system glucose-specific EIIC component); Glucose-specific phosphotransferase enzyme IIB component (EC 2.7.1.199) (PTS system glucose-specific EIIB component)]	72.09				YES					1	NA	NA	NA
669	Rv3811	YP_178018.1	pbpA	penicillin-binding protein 1a	72.08						YES	YES		2	Protein potentially involved in peptidoglycan biosynthesis	Amidase/peptidoglycan recognition proteins (PGRPs)	N-acetylmuramoyl-L-alanine amidase-like | N-acetylmuramoyl-L-alanine amidase-like
670	Rv2627c	NP_217143.1	yfiN	diguanylate cyclase YfiN (DGC) (EC 2.7.7.65)	72.06	YES					YES			2	NA	NA	Adenylate cyclase
671	Rv1482c	NP_215998.2	yegV	Sugar kinase YegV (EC 2.7.1.-)	72.06									0	NA	NA	NA
672	Rv0633c	NP_215147.1	cmoA	Carboxy-S-adenosyl-L-methionine synthase (Cx-SAM synthase) (EC 2.1.3.-)	72.05	YES					YES	YES		3	NA	NA	Cupredoxins | Plastocyanin/azurin-like
673	Rv3076	NP_217592.1	prfH	Peptide chain release factor homolog (RF-H)	72.05	YES				YES				2	Cyclase/Dehydrase	NA	Bet v1-like | oligoketide cyclase/dehydrase-like
674	Rv0356c	NP_214870.1	entD	Enterobactin synthase component D (4'-phosphopantetheinyl transferase EntD) (EC 2.7.8.-) (Enterochelin synthase D)	72.04	YES			YES			YES		3	Thioesterase	NA	Thioesterase/thiol ester dehydrase-isomerase | PaaI/YdiI-like
675	Rv0104	NP_214618.1	crp	cAMP-activated global transcriptional regulator CRP	72.02							YES		1	cAMP-binding proteins - catabolite gene activator and regulatory subunit of cAMP-dependent protein kinases	Cyclic nucleotide-binding domain	adenosylhomocysteinase
676	Rv2100	NP_216616.1	mdlA	Multidrug resistance-like ATP-binding protein MdlA (EC 3.6.3.44)	71.99				YES					1	NA	NA	NA
677	Rv0395	NP_214909.1	metJ	Met repressor (Met regulon regulatory protein MetJ)	71.96				YES					1	NA	NA	NA
678	Rv1367c	NP_215883.1	pbpX	penicillin-binding protein PbpX	71.96				YES			YES		2	Beta-lactamase class C and other penicillin binding proteins	NA	Beta-lactamase class C and other penicillin binding proteins
679	Rv0874c	NP_215389.1	rlmM	Ribosomal RNA large subunit methyltransferase M (EC 2.1.1.186) (23S rRNA (cytidine2498-2'-O)-methyltransferase) (23S rRNA 2'-O-ribose methyltransferase RlmM)	71.9						YES			1	NA	NA	NA
680	Rv1875	NP_216391.1	nfuA	Fe/S biogenesis protein NfuA	71.89	YES			YES			YES	YES	4	Pyridoxamine protein	NA	FMN-binding split barrel | PNP-oxidase like
681	Rv1378c	NP_215894.1	tolA	Protein TolA	71.88									0	Endonuclease	NA	NA
682	Rv2186c	NP_216702.1	grcA	Autonomous glycyl radical cofactor	71.87				YES			YES	YES	3	link to cyclase activity	NA	Bet v1-like | CoxG-like
683	Rv3521	NP_218038.1	ompF	Outer membrane protein F (Outer membrane protein 1A) (Outer membrane protein B) (Outer membrane protein IA) (Porin OmpF)	71.87				YES	YES				2	Predicted nucleic-acid-binding protein containing a Zn-ribbon	NA	Nucleic acid-binding proteins | SSO2064-like
684	Rv2716	NP_217232.1	yghJ	lipoprotein AcfD homolog	71.85	YES								1	Predicted epimerase, PhzC/PhzF homolog	NA	NA
685	Rv2522c	NP_217038.1	dapE	Succinyl-diaminopimelate desuccinylase	71.83	YES	YES							2	Acetylornithine deacetylase/Succinyl-diaminopimelate desuccinylase and related deacylases	NA	cytosolic non-specific dipeptidase
686	Rv1887	NP_216403.1	yejK	Nucleoid-associated protein YejK	71.82	YES								1	linked to resuscitation promoting factor	NA	ethanolamine utilization protein eutj
687	Rv3836	NP_218353.1	ftsA	Cell division protein ftsA	71.79	YES			YES		YES			3	cell wall processes	Zinc metallopeptidases	Metalloproteases ("zincins"), catalytic domain | TTHA0227-like
688	Rv2955c	NP_217471.1	iaaA	Isoaspartyl peptidase (EC 3.4.19.5) (Beta-aspartyl-peptidase) (EcAIII) (Isoaspartyl dipeptidase) [Cleaved into: Isoaspartyl peptidase subunit alpha; Isoaspartyl peptidase subunit beta]	71.78	YES								1	SAM-dependent methyltransferases	NA	S-adenosyl-L-methionine-dependent methyltransferases | FkbM-like
689	Rv2082	NP_216598.1	pta	phosphate acetyltransferase	71.78	YES			YES	YES		YES		4	cell wall and cell processes	NA	PSPTO4464-like | PSPTO4464-like
690	Rv1725c	NP_216241.1	yodB	HTH-type transcriptional regulator YodB	71.77				YES	YES				2	Predicted transcriptional regulators	HxlR-type HTH domain	Transcriptional regulator, HxlR family
691	Rv2645	NP_217161.1	yjgM	N-acetyltransferase YjgM (EC 2.3.1.-)	71.77	YES					YES	YES		3	NA	NA	PsbU/PolX domain-like | DNA polymerase beta-like, second domain
692	Rv3333c	NP_217850.1	glpF	Glycerol uptake facilitator protein (Aquaglyceroporin)	71.77									0	NA	NA	NA
693	Rv3075c	NP_217591.1	citE	Citrate lyase subunit beta	71.76	YES	YES				YES			3	Citrate lyase beta subunit	NA	Citrate lyase beta chain
694	Rv2862c	NP_217378.1	wcaB	Colanic acid biosynthesis acetyltransferase WcaB (EC 2.3.1.-)	71.74	YES				YES				2	NA	NA	NA
695	Rv0376c	NP_214890.1	pucA	xanthine dehydrogenase subunit A	71.74				YES					1	Xanthine and CO dehydrogenases maturation factor, XdhC/CoxF family	NA	NA
696	Rv0923c	NP_215438.1	yjiA	GTP-binding protein YjiA	71.72	YES			YES					2	Phage-related replication protein	NA	poly-gamma-glutamate hydrolase
697	Rv3035	NP_217551.1	phoE	Outer membrane pore protein E	71.72					YES				1	FOG- WD40-like repeat	NA	quinohemoprotein alcohol dehydrogenase
698	Rv1891	NP_216407.1	hslJ	Heat shock protein HslJ	71.71	YES			YES			YES		3	membrane associated process	NA	Cloroperoxidase | Cloroperoxidase
699	Rv3678A	YP_178004.1	phoB	phosphate regulon transcriptional regulatory protein phob	71.7	YES			YES					2	translation initiation	NA	mesencephalic astrocyte-derived neurotrophic factor
700	Rv2135c	NP_216651.1	gpmA	2,3-bisphosphoglycerate-dependent phosphoglycerate mutase (BPG-dependent PGAM) (PGAM) (Phosphoglyceromutase) (dPGM) (EC 5.4.2.11)	71.69	YES	YES		YES					3	Fructose-2,6-bisphosphatase	NA	Phosphoglycerate mutase-like | Cofactor-dependent phosphoglycerate mutase
701	Rv2164c	NP_216680.1	emrA	Multidrug export protein EmrA	71.68	YES			YES			YES		3	NA	NA	NA
702	Rv2567	NP_217083.1	mdoH	Glucans biosynthesis glucosyltransferase H (EC 2.4.1.-)	71.66	YES			YES		YES			3	proteasome	NA	NA
703	Rv1322A	YP_177643.1	gloA	Lactoylglutathione lyase	71.63	YES			YES		YES	YES		4	Lactoylglutathione lyase and related lyases	NA	methylmalonyl-coa epimerase, mitochondrial
704	Rv3208A	YP_177943.1	yfaE	Ferredoxin-like protein YfaE	71.63	YES				YES				2	NA	NA	NA
705	Rv1927	NP_216443.1	aat	Leucyl/phenylalanyl-tRNA--protein transferase (EC 2.3.2.6) (L/F-transferase) (Leucyltransferase) (Phenyalanyltransferase)	71.61	YES						YES		2	NA	NA	NA
706	Rv2059	NP_216575.1	znuA	High-affinity zinc uptake system binding-protein ZnuA	71.59				YES					1	ABC-type metal ion transport system, periplasmic component/surface adhesin	NA	4Fe-4S ferredoxin, iron-sulfur binding
707	Rv0990c	NP_215505.1	lolA	Outer-membrane lipoprotein carrier protein (P20)	71.59				YES			YES		2	transport	NA	NA
708	Rv0807	NP_215322.1	ypeA	Acetyltransferase YpeA (EC 2.3.1.-)	71.55	YES		YES	YES					3	NA	NA	NA
709	Rv0799c	NP_215314.1	efeN	deferrochelatase/peroxidase EfeN	71.55	YES			YES					2	Predicted iron-dependent peroxidase	Dyp-type peroxidase family	dyp-type peroxidase
710	Rv3446c	NP_217963.1	yhcG	Protein YhcG	71.54									0	cell wall and cell processes	NA	psbp protein
711	Rv2409c	NP_216925.1	rclR	rcs-specific hth-type transcriptional activator rclr	71.51									0	Transglutaminase-like enzymes, putative cysteine proteases	NA	NA
712	Rv2991	NP_217507.1	pdxH	Pyridoxine/pyridoxamine 5'-phosphate oxidase	71.49	YES			YES			YES		3	Pyridoxamine 5-phosphate oxidase	NA	FMN-binding split barrel | PNP-oxidase like
713	Rv2283	NP_216799.1	yacG	DNA gyrase inhibitor YacG	71.49					YES	YES			2	NA	NA	3-methyladenine DNA glycosylase
714	Rv1676	NP_216192.1	traT	TraT complement resistance protein	71.48	YES								1	Antioxidant protein	NA	Thioredoxin-like | Glutathione peroxidase-like
715	Rv1443c	NP_215959.1	rppH	RNA pyrophosphohydrolase (EC 3.6.1.-) ((Di)nucleoside polyphosphate hydrolase) (Ap5A pyrophosphatase)	71.47	YES				YES				2	NA	NA	NA
716	Rv0552	NP_215066.1	prs	ribose-phosphate pyrophosphokinase	71.47				YES					1	Predicted metal-dependent hydrolase with the TIM-barrel fold	NA	NA
717	Rv2083	NP_216599.1	yqiK	membrane protein	71.46				YES					1	membrane associated process	NA	NA
718	Rv3916c	NP_218433.1	prs	ribose-phosphate pyrophosphokinase	71.46	YES			YES					2	N-Acetyltransferase	NA	gcn5-related n-acetyltransferase
719	Rv0942	NP_215457.1	yiaG	HTH-type transcriptional regulator YiaG	71.45									0	NA	NA	1,4-alpha-glucan glycogen branching enzyme, GH-13-type
720	Rv1489A	YP_177646.1	scpA	Methylmalonyl-CoA mutase	71.42				YES			YES	YES	3	Methylmalonyl-CoA mutase, N-terminal domain/subunit	NA	Cobalamin (vitamin B12)-dependent enzymes | Methylmalonyl-CoA mutase, N-terminal (CoA-binding) domain
721	Rv2683	NP_217199.1	trbI	Protein TrbI	71.41	YES			YES					2	FOG- CBS domain	CBS domain	CBS-domain pair | CBS-domain pair
722	Rv0628c	NP_215142.1	rtcA	RNA 3'-terminal phosphate cyclase (RNA cyclase) (RNA-3'-phosphate cyclase) (EC 6.5.1.4)	71.39	YES								1	NA	NA	inosine monophosphate dehydrogenase
723	Rv0831c	NP_215346.1	rph	Inactive ribonuclease PH (RNase PH) (EC 2.7.7.56) (tRNA nucleotidyltransferase)	71.34	YES								1	NA	NA	NA
724	Rv1673c	NP_216189.1	hcr	NADH oxidoreductase HCR (EC 1.-.-.-)	71.34				YES		YES	YES	YES	4	Transglutaminase-like enzymes, putative cysteine proteases	NA	NA
725	Rv3440c	NP_217957.1	mhqE	ring-cleaving dioxygenase mhqe	71.34	YES								1	membrane associated process	NA	NA
726	Rv3294c	YP_177954.1	allR	HTH-type transcriptional repressor AllR (Negative regulator of allantoin and glyoxylate utilization operons)	71.33						YES	YES		2	Predicted ATPase (AAA+ superfamily)	NA	NA
727	Rv3484	NP_218001.1	lytR	Transcriptional regulator LytR	71.32	YES			YES	YES				3	Transcriptional regulator	NA	Cell envelope-associated transcriptional attenuator LytR-CpsA-Psr, subfamily A1 (as in PMID19099556)
728	Rv2574	NP_217090.1	ptsN	Nitrogen regulatory protein (EC 2.7.1.-) (Enzyme IIA-NTR) (PTS system EIIA component) (Phosphotransferase enzyme IIA component)	71.31	YES			YES					2	NA	NA	NA
729	Rv0999	NP_215514.1	fkpA	FKBP-type peptidyl-prolyl cis-trans isomerase FkpA (PPIase) (EC 5.2.1.8) (Rotamase)	71.28	YES			YES					2	NA	NA	NA
730	Rv3733c	NP_218250.1	rppH	RNA pyrophosphohydrolase	71.28								YES	1	Predicted NTP pyrophosphohydrolase	Nudix hydrolase	probable mutt1 protein
731	Rv0207c	NP_214721.1	yohD	Inner membrane protein YohD	71.24	YES			YES			YES		3	membrane associated process	NA	NA
732	Rv2141c	YP_177864.1	allC	Allantoate amidohydrolase (EC 3.5.3.-) (Allantoate deiminase)	71.23	YES	YES		YES					3	NA	Peptidase	peptidase, m20/m25/m40 family
733	Rv1012	NP_215528.1	osmE	Osmotically-inducible lipoprotein E (Activator of ntr-like gene protein)	71.22					YES		YES		2	NA	NA	19 kDa lipoprotein antigen precursor
734	Rv2015c	NP_216531.1	uraA	Uracil permease (Uracil transporter)	71.22				YES	YES				2	Endonuclease	NA	NA
735	Rv1073	NP_215589.1	yihV	Sulfofructose kinase (SF kinase) (EC 2.7.1.184)	71.18			YES	YES					2	membrane associated process	NA	NA
736	Rv0925c	NP_215440.1	ygiD	4,5-DOPA dioxygenase extradiol (EC 1.13.11.29)	71.17	YES			YES	YES				3	Multimeric flavodoxin WrbA	NA	NA
737	Rv3361c	NP_217878.1	mfpA	Pentapeptide repeat protein mfpA	71.17	YES			YES	YES		YES		4	cell wall and cell processes , Uncharacterized low-complexity proteins	NA	Pentapeptide repeat-like | Pentapeptide repeats
738	Rv2917	NP_217433.1	dbpA	ATP-dependent RNA helicase DbpA	71.16				YES				YES	2	DNA or RNA helicases of superfamily II	NA	transcription-repair coupling factor
739	Rv0150c	NP_214664.1	tusA	Sulfurtransferase TusA (EC 2.8.1.-) (tRNA 2-thiouridine synthesizing protein A)	71.16			YES						1	NA	NA	NA
740	Rv1125	NP_215641.1	menF	Isochorismate synthase MenF (EC 5.4.4.2) (Isochorismate hydroxymutase) (Isochorismate mutase)	71.14	YES								1	NA	NA	surfactin synthetase subunit 3
741	Rv2264c	NP_216780.1	dnaK	Chaperone protein DnaK	71.13	YES	YES							2	Molecular chaperone	NA	NA
742	Rv3243c	NP_217760.1	cbpA	Curved DNA-binding protein	71.13	YES			YES	YES				3	NA	NA	NA
743	Rv0546c	NP_215060.1	gloA	Lactoylglutathione lyase	71.13	YES	YES		YES			YES		4	Lactoylglutathione lyase and related lyases	NA	NA
744	Rv1794	NP_216310.1	prkB	phosphoribulokinase (PRK) (PRKase) (EC 2.7.1.19) (Phosphopentokinase)	71.13	YES								1	cell wall processes	EspG family/ABC transporters family	beta-lactamase/transpeptidase-like | Dac-like
745	Rv2185c	NP_216701.1	yjbR	Protein YjbR	71.12	YES			YES		YES	YES	YES	5	Cyclase/Dehydrase	NA	Bet v1-like | oligoketide cyclase/dehydrase-like
746	Rv0610c	NP_215124.1	nagC	N-acetylglucosamine repressor	71.11	YES								1	NA	NA	cytochrome b6-f complex iron-sulfur subunit
747	Rv3555c	NP_218072.1	pspF	Psp operon transcriptional activator (Phage shock protein F)	71.11				YES			YES		2	NA	NA	NA
748	Rv1043c	NP_215559.1	htrA	Serine protease Do-like HtrA	71.09	YES			YES	YES		YES		4	Trypsin-like serine proteases, typically periplasmic, contain C-terminal PDZ domain	NA	PDB header:hydrolase/hydrolase | Chain: I: PDB Molecule:periplasmic ph-dependent serine endoprotease degq;
749	Rv3218	NP_217734.1	dagK	Diacylglycerol kinase	71.07	YES			YES					2	Sphingosine kinase and enzymes related to eukaryotic diacylglycerol kinase	Diacylglycerol kinase catalytic domain	PDB header:transferase | Chain: A: PDB Molecule:diacylglycerol kinase dgkb;
750	Rv2478c	NP_216994.1	ssbA	Single-stranded DNA-binding protein A	71.07	YES						YES		2	Single-stranded DNA-binding protein	Single-strand binding (SSB) domain	Nucleic acid-binding proteins | Single strand DNA-binding domain, SSB
751	Rv3424c	NP_217941.1	ygbF	CRISPR-associated endoribonuclease Cas2 (EC 3.1.-.-)	71.03							YES		1	NA	NA	CRISPR type III-a mtube-associated protein csm2
752	Rv3796	YP_178016.1	tauB	taurine import atp-binding protein taub	71.03	YES			YES			YES		3	Metal-dependent hydrolases of the beta-lactamase superfamily III	NA	Metallo-hydrolase/oxidoreductase | RNase Z-like
753	Rv3528c	NP_218045.1	csgD	CsgBAC operon transcriptional regulatory protein	71	YES								1	NA	NA	NA
754	Rv3531c	NP_218048.1	ctsR	transcriptional regulator ctsr	70.96	YES								1	link to sulfotransferase activity	NA	NA
755	Rv1505c	NP_216021.1	epsM	acetyltransferase EpsM	70.95	YES	YES		YES	YES				4	Acetyltransferase (isoleucine patch superfamily)	NA	sialic acid O-acetyltransferase NeuD family sugar O-acyltransferase
756	Rv1179c	NP_215695.1	MJ1505	ATP-dependent RNA helicase MJ1505	70.95	YES						YES		2	DNA or RNA helicases of superfamily II	Helicase	PDB header:hydrolase/rna | Chain: A: PDB Molecule:atp-dependent rna helicase ddx58;
757	Rv2307c	NP_216823.1	yjfP	hydrolase of the alpha/beta superfamily	70.9	YES	YES							2	Hydrolases of the alpha/beta superfamily	NA	Hydrolases of the alpha/beta superfamily
758	Rv3267	NP_217784.1	lytR	Transcriptional regulator LytR	70.88	YES				YES				2	Transcriptional regulator	NA	Cell envelope-associated transcriptional attenuator LytR-CpsA-Psr, subfamily A1 (as in PMID19099556)
759	Rv3788	NP_218305.1	greA	Transcription elongation factor GreA	70.87	YES			YES					2	Transcription elongation factor	NA	PDB header:transcription | Chain: A: PDB Molecule:transcription elongation factor greb;
760	Rv2557	NP_217073.1	tsaB	TRNA threonylcarbamoyladenosine biosynthesis protein TsaB (t(6)A37 threonylcarbamoyladenosine biosynthesis protein TsaB)	70.86	YES		YES				YES		3	NA	NA	putative monooxygenase
761	Rv0530	NP_215044.1	soj	Chromosome partitioning protein (Sporulation initiation inhibitor protein)	70.85	YES		YES	YES					3	ATPases involved in chromosome partitioning	NA	ATPases involved in chromosome partitioning
762	Rv0470A	YP_177622.1	fabZ	3-hydroxyacyl-[acyl-carrier-protein] dehydratase FabZ (EC 4.2.1.59) ((3R)-hydroxymyristoyl-[acyl-carrier-protein] dehydratase) ((3R)-hydroxymyristoyl-ACP dehydrase) (17 kDa actomyosin component) (Beta-hydroxyacyl-ACP dehydratase)	70.84				YES			YES		2	NA	NA	3R -hydroxyacyl-ACP dehydratase subunit HadA
763	Rv2019	NP_216535.1	ybaN	Inner membrane protein YbaN	70.82	YES			YES					2	NA	NA	NA
764	Rv1100	NP_215616.1	flgD	Basal-body rod modification protein FlgD	70.79	YES			YES	YES				3	NA	NA	cytochrome c oxidase, cbb3-type, subunit p
765	Rv1871c	NP_216387.1	yqfB	Protein YqfB	70.78	YES				YES	YES			3	DNA-repair	NA	NA
766	Rv3118	YP_177930.1	ydiT	Ferredoxin-like protein YdiT	70.75	YES				YES			YES	3	NA	NA	carboxypeptidase gp180 residues 503-882
767	Rv0049	NP_214563.1	ygaZ	Inner membrane protein YgaZ	70.73	YES		YES	YES					3	membrane associated process	NA	FdhE-like | FdhE-like
768	Rv2891	NP_217407.1	lppB	Outer membrane antigenic lipoprotein B	70.71						YES			1	Membrane proteins related to metalloendopeptidases	NA	19 kDa lipoprotein antigen precursor
769	Rv2390c	NP_216906.1	ppdD	Prepilin peptidase-dependent protein D	70.7				YES		YES		YES	3	NA	NA	gamma-hexachlorocyclohexane dehydrochlorinase
770	Rv0540	NP_215054.1	yraR	Protein YraR	70.7	YES		YES	YES					3	cell wall biogenesis	NA	putative nucleotide-diphospho-sugar transferase
771	Rv2227	NP_216743.1	eutQ	Ethanolamine utilization protein EutQ	70.67				YES					1	NA	NA	pkhd-type hydroxylase sbal_3634
772	Rv1919c	NP_216435.1	blc	Outer membrane lipoprotein Blc	70.66	YES					YES	YES		3	NA	NA	NA
773	Rv0141c	NP_214655.1	ygiW	Protein YgiW	70.64	YES		YES						2	Ketosteroid isomerase-related protein	NA	NTF2-like | Limonene-1,2-epoxide hydrolase-like
774	Rv0822c	NP_215337.1	yvhJ	transcriptional regulator YvhJ	70.64	YES					YES	YES		3	Transcriptional regulator	NA	Cell envelope-associated transcriptional attenuator LytR-CpsA-Psr, subfamily A1 (as in PMID19099556)
775	Rv2114	NP_216630.1	rfbC	DTDP-4-dehydrorhamnose 3,5-epimerase (EC 5.1.3.13) (Thymidine diphospho-4-keto-rhamnose 3,5-epimerase) (dTDP-4-keto-6-deoxyglucose 3,5-epimerase) (dTDP-6-deoxy-D-xylo-4-hexulose 3,5-epimerase) (dTDP-L-rhamnose synthase)	70.63	YES			YES			YES		3	membrane associated process	NA	NA
776	Rv3661	NP_218178.1	serB	Phosphoserine phosphatase (PSP) (PSPase) (EC 3.1.3.3) (O-phosphoserine phosphohydrolase)	70.62	YES	YES							2	NA	NA	Phosphoserine phosphatase
777	Rv1836c	NP_216352.1	tktB	metal transporting P-type ATPase tktB	70.6	YES			YES					2	Von Willebrand factor (vWF) type A domain-containing protein	NA	NA
778	Rv1904	NP_216420.1	rsbS	RsbT antagonist protein RsbS	70.6	YES				YES	YES			3	Anti-anti-sigma regulatory factor (antagonist of anti-sigma factor)	Sulphate Transporter and Anti-Sigma factor (STAS domain)	PDB header:transport protein | Chain: A: PDB Molecule:sulfate transporter/antisigma-factor antagonist stas;
779	Rv1186c	NP_215702.1	hisH	Imidazole glycerol phosphate synthase subunit HisH	70.55	YES		YES						2	Regulator of polyketide synthase expression	NA	PDB header:structural genomics, unknown function | Chain: B: PDB Molecule:regulator of polyketide synthase expression;
780	Rv2323c	NP_216839.1	yddE	dimethylaminohydrolase yddE	70.48									0	N-Dimethylarginine dimethylaminohydrolase	NA	Pentein | Dimethylarginine dimethylaminohydrolase DDAH
781	Rv2030c	NP_216546.1	cyoB	Cytochrome bo(3) ubiquinol oxidase subunit 1 (EC 1.10.3.10) (Cytochrome b562-o complex subunit I) (Cytochrome o ubiquinol oxidase subunit 1) (Cytochrome o subunit 1) (Oxidase bo(3) subunit 1) (Ubiquinol oxidase chain A) (Ubiquinol oxidase polypeptide I) (Ubiquinol oxidase subunit 1)	70.45	YES								1	Erythromycin esterase homolog	NA	EreA/ChaN-like | EreA-like
782	Rv0863	NP_215378.2	top6A	type 2 dna topoisomerase 6 subunit a	70.42	YES			YES					2	DNA-associated process	NA	2''-deoxycytidine 5''-triphosphate deaminase
783	Rv0493c	NP_215007.1	pgl	6-phosphogluconolactonase (6-P-gluconolactonase) (Pgl) (EC 3.1.1.31)	70.39	YES			YES	YES		YES		4	NA	NA	NA
784	Rv2566	NP_217082.1	ychE	upf0056 membrane protein yhce	70.39							YES		1	Transglutaminase-like enzymes, putative cysteine proteases	NA	NA
785	Rv2293c	NP_216809.1	udp	Uridine phosphorylase	70.32				YES			YES		2	Nucleoside phosphorylase	Nucleoside phosphorylase/prokaryotic lipoprotein	mta/sah nucleosidase
786	Rv0798c	NP_215313.1	yiiD	Protein YiiD	70.3	YES		YES	YES					3	NA	NA	maritimacin
787	Rv3903c	NP_218420.1	cpnT	channel protein CpnT	70.3	YES			YES					2	NA	NA	NA
788	Rv2260	NP_216776.1	gloB	Hydroxyacylglutathione hydrolase (EC 3.1.2.6) (Glyoxalase II) (Glx II)	70.29	YES	YES		YES				YES	4	Zn-dependent hydrolases, including glyoxylases	NA	Putative hydrolase in cluster with formaldehyde/S-nitrosomycothiol reductase MscR
789	Rv1413	NP_215929.1	alr2	Alanine racemase 2	70.28			YES	YES	YES		YES	YES	5	Predicted amino acid aldolase or racemase	NA	predicted amino acid aldolase or racemase
790	Rv2008c	NP_216524.1	ybhF	ABC-type multidrug transport system, ATPase component	70.25	YES						YES		2	Predicted ATPase (AAA+ superfamily)	NA	ATPase
791	Rv0906	NP_215421.1	ytkL	upf0173 metal-dependent hydrolase ytkl	70.18						YES			1	Predicted Zn-dependent hydrolases of the beta-lactamase fold	NA	l-ascorbate-6-phosphate lactonase ulag
792	Rv3196	NP_217712.1	moeB	Molybdopterin-synthase adenylyltransferase (EC 2.7.7.80) (MoaD protein adenylase) (Molybdopterin-converting factor subunit 1 adenylase) (Sulfur carrier protein MoaD adenylyltransferase)	70.13	YES			YES			YES		3	secretion	NA	NA
793	Rv3719	NP_218236.1	yitY	uncharacterized fad-linked oxidoreductase yity	70.12	YES				YES	YES	YES		4	FAD/FMN-containing dehydrogenases	FAD binding oxidoreductase	xylitol oxidase
794	Rv0504c	NP_215018.1	ubiC	Chorismate pyruvate-lyase (CL) (CPL) (EC 4.1.3.40)	70.11	YES						YES		2	UPF0336 protein	NA	NA
795	Rv3822	NP_218339.1	chp1	Cutinase-like hydrolase protein	70.07	YES		YES						2	NA	NA	NA
796	Rv2024c	NP_216540.1	radD	DNA repair helicase RadD	70.04									0	Predicted helicase	Helicase ATP-binding domain/restriction endonuclease	putative helicase
797	Rv0817c	NP_215332.1	metA	Laminin hydrolytic enzyme MetA	70	YES			YES			YES		3	NA	NA	NA
798	Rv2001	NP_216517.1	fabI	Enoyl-[acyl-carrier-protein] reductase [NADH] FabI	69.95	YES			YES					2	Acyl-ACP thioesterase	NA	acyl-acp thioesterase
799	Rv3369	NP_217886.1	msmK	ABC transporter nucleotide binding protein	69.82	YES								1	FMN binding protein	NA	NA
800	Rv3594	NP_218111.1	mtnN	5'-methylthioadenosine/S-adenosylhomocysteine nucleosidase (MTA/SAH nucleosidase) (MTAN) (EC 3.2.2.9) (5'-methylthioadenosine nucleosidase) (MTA nucleosidase) (P46) (S-adenosylhomocysteine nucleosidase) (AdoHcy nucleosidase) (SAH nucleosidase) (SRH nucleosidase)	69.5	YES								1	Chitosanase	NA	n-acetylmuramoyl-l-alanine amidase
801	Rv1262c	NP_215778.1	hit	Protein hit	69.3			YES	YES		YES			3	Diadenosine tetraphosphate (Ap4A) hydrolase and other HIT family hydrolases	HIT domain (superfamily of nucleotide hydrolases)	PDB header:cell cycle | Chain: A: PDB Molecule:putative hit-like protein involved in cell-cycle
802	Rv2630	NP_217146.1	arcH	protein arcH	68.84				YES		YES			2	NA	NA	NA
803	Rv0390	NP_214904.1	pspE	Phage shock protein (Rhodanese)	68.67	YES	YES			YES		YES		4	Rhodanese-related sulfurtransferase	Rhodanese-like domain	PDB header:structural genomics, unknown function | Chain: A: PDB Molecule:cog0607: rhodanese-related sulfurtransferase;
804	Rv1433	NP_215949.1	ldtC	Protein ldtC	67.64						YES			1	NA	NA	NA
805	Rv0192	NP_214706.1	ldtD	L,D-transpeptidase ldtD	67.33	YES			YES					2	NA	NA	NA
806	Rv1860	YP_177849.1	Apa	Proline-rich secreted protein	66.93	YES					YES			2	NA	NA	alanine and proline-rich secreted protein apa
807	Rv1375	NP_215891.1	YcaO	YcaO-type kinase protein	66.91					YES				1	NA	YcaO-type kinase domain	cdc14b2 phosphatase
808	Rv1184c	NP_215700.1	chp2	Diacyltrehalose acyltransferase Chp2	66.79							YES		1	NA	NA	NA
809	Rv0577	NP_215091.1	cfp30	lyase cfp30	65.84	YES				YES				2	Predicted enzyme related to lactoylglutathione lyase	NA	catechol 2,3-dioxygenase
810	Rv3241c	NP_217758.3	hpF	Ribosome hibernation promotion factor	65.39					YES				1	NA	NA	NA
811	Rv3237c	NP_217754.1	busR	transcriptional repressor (gntr-family) of the glycine betaine uptake system	64.6				YES		YES			2	Putative regulatory, ligand-binding protein related to C-terminal domains of K+ channels	TrkA-C domain/RCK C-terminal domain	NA
812	Rv0295c	NP_214809.1	stf0	Trehalose 2-sulfotransferase stf0	64.1	YES		YES						2	NA	NA	Sulfotransferase
813	Rv3902c	NP_218419.1	iftnT	Immunity factor iftnT	64.09	YES			YES		YES			3	NA	NA	NA
814	Rv0888	NP_215403.1	spmT	Sphingomyelinase	63.63	YES								1	NA	NA	DNase I-like | Sphingomyelin phosphodiesterase-like
815	Rv0571c	NP_215085.1	pepP	Phosphoribosyl transferase pepP	63.62	YES			YES		YES			3	Predicted phosphoribosyltransferases	NA	Phosphoribosyl transferase domain protein
816	Rv0574c	NP_215088.1	capA	Polyglutamine biosynthesis protein CapA	62.95									0	Putative enzyme of poly-gamma-glutamate biosynthesis (capsule formation)	NA	Capsule biosynthesis protein capA
817	Rv1026	NP_215542.1	ppx2	ExopolyPase ppx2	62.81	YES			YES					2	NA	NA	NA
818	Rv2525c	NP_217041.1	btuR	Hydrolase btuR	62.77	YES					YES			2	NA	Twin arginine translocation (Tat)/(DUF1906)	(Trans)glycosidases | 1,4-beta-N-acetylmuraminidase
819	Rv2257c	NP_216773.1	pbpE	Penicillin-binding protein 4	62.72	YES								1	Beta-lactamase class C and other penicillin binding proteins	NA	Beta-lactamase class C and other penicillin binding proteins
820	Rv2018	NP_216534.1	mazE	Antitoxin protein mazE	62.52	YES			YES					2	NA	NA	NA
821	Rv0040c	NP_214554.2	mtc28	Proline-rich 28 kDa antigen mtc28	61.88	YES								1	NA	NA	secreted proline rich protein MTC28 (proline rich 28 kDa antigen)
822	Rv0712	NP_215226.1	sumF2	Formylglycine-generating enzyme sumf2	61.63	YES			YES					2	NA	NA	PDB header:unknown function | Chain: C: PDB Molecule:formylglycine generating enzyme;
823	Rv1592c	NP_216108.1	ydfI	Lipase YdfI	61.52	YES								1	Secretory lipase	NA	Lipase 1
824	Rv2662	NP_217178.1	NO homology	NO annotation											NA	NA	NA
825	Rv3732	NP_218249.1	NO homology	NO annotation											NA	NA	NA
826	Rv2336	NP_216852.1	NO homology	NO annotation											NA	NA	NA
827	Rv1056	NP_215572.1	NO homology	NO annotation											NA	NA	NA
828	Rv1961	NP_216477.1	NO homology	NO annotation											NA	NA	NA
829	Rv0358	NP_214872.1	NO homology	NO annotation											NA	NA	NA
830	Rv2980	NP_217496.1	NO homology	NO annotation											NA	NA	NA
831	Rv1060	NP_215576.1	NO homology	NO annotation											NA	NA	NA
832	Rv0057	NP_214571.1	NO homology	NO annotation											NA	NA	NA
833	Rv2369c	NP_216885.1	NO homology	NO annotation											NA	NA	NA
834	Rv3127	NP_217643.1	NO homology	NO annotation											NA	NA	NA
835	Rv3906c	NP_218423.1	NO homology	NO annotation											NA	NA	NA
836	Rv1993c	NP_216509.1	NO homology	NO annotation											NA	NA	NA
837	Rv2117	NP_216633.1	NO homology	NO annotation											NA	NA	NA
838	Rv3415c	NP_217932.1	NO homology	NO annotation											NA	NA	NA
839	Rv0078B	YP_007408717.1	NO homology	NO annotation											NA	NA	NA
840	Rv0276	NP_214790.1	NO homology	NO annotation											NA	NA	NA
841	Rv1645c	NP_216161.1	NO homology	NO annotation											NA	NA	NA
842	Rv3642c	NP_218159.1	NO homology	NO annotation											NA	NA	NA
843	Rv0810c	NP_215325.1	NO homology	NO annotation											NA	NA	NA
844	Rv2452c	NP_216968.1	NO homology	NO annotation											NA	NA	NA
845	Rv3190A	YP_007411905.1	NO homology	NO annotation											NA	NA	NA
846	Rv2271	NP_216787.1	NO homology	NO annotation											NA	NA	NA
847	Rv2312	NP_216828.1	NO homology	NO annotation											NA	NA	NA
848	Rv1519	NP_216035.1	NO homology	NO annotation											NA	NA	NA
849	Rv2560	NP_217076.1	NO homology	NO annotation											NA	NA	NA
850	Rv0603	NP_215117.1	NO homology	NO annotation											NA	NA	NA
851	Rv2803	YP_177678.1	NO homology	NO annotation											NA	NA	NA
852	Rv0115a	YP_009030027.1	NO homology	NO annotation											NA	NA	NA
853	Rv3312b	YP_009030045.1	NO homology	NO annotation											NA	NA	NA
854	Rv0611c	NP_215125.2	NO homology	NO annotation											NA	NA	NA
855	Rv3136A	YP_007411850.1	NO homology	NO annotation											NA	NA	NA
856	Rv0756c	NP_215270.1	NO homology	NO annotation											NA	NA	NA
857	Rv2647	NP_217163.2	NO homology	NO annotation											NA	NA	NA
858	Rv0856	NP_215371.1	NO homology	NO annotation											NA	NA	NA
859	Rv0739	NP_215253.1	NO homology	NO annotation											NA	NA	NA
860	Rv1045	NP_215561.1	NO homology	NO annotation											NA	NA	NA
861	Rv2304c	NP_216820.1	NO homology	NO annotation											NA	NA	NA
862	Rv0814c	NP_215329.1	NO homology	NO annotation											NA	NA	NA
863	Rv2256a	YP_009030037.1	NO homology	NO annotation											NA	NA	NA
864	Rv2512a	YP_009030041.1	NO homology	NO annotation											NA	NA	NA
865	Rv1831	NP_216347.1	NO homology	NO annotation											NA	NA	NA
866	Rv1051c	NP_215567.1	NO homology	NO annotation											NA	NA	NA
867	Rv2901c	NP_217417.1	NO homology	NO annotation											NA	NA	NA
868	Rv0690c	NP_215204.1	NO homology	NO annotation											NA	NA	NA
869	Rv1351	NP_215867.1	NO homology	NO annotation											NA	NA	NA
870	Rv0580c	NP_215094.1	NO homology	NO annotation											NA	NA	NA
871	Rv2224d	YP_009030036.1	NO homology	NO annotation											NA	NA	NA
872	Rv0397	NP_214911.1	NO homology	NO annotation											NA	NA	NA
873	Rv1148c	NP_215664.1	NO homology	NO annotation											NA	NA	NA
874	Rv2036	NP_216552.1	NO homology	NO annotation											NA	NA	NA
875	Rv3572	NP_218089.1	NO homology	NO annotation											NA	NA	NA
876	Rv2660c	NP_217176.1	NO homology	NO annotation											NA	NA	NA
877	Rv2632c	NP_217148.1	NO homology	NO annotation											NA	NA	NA
878	Rv2302	NP_216818.1	NO homology	NO annotation											NA	NA	NA
879	Rv3613c	NP_218130.1	NO homology	NO annotation											NA	NA	NA
880	Rv2161c	NP_216677.1	NO homology	NO annotation											NA	NA	NA
881	Rv0742	YP_177749.1	NO homology	NO annotation											NA	NA	NA
882	Rv0614	NP_215128.2	NO homology	NO annotation											NA	NA	NA
883	Rv2076c	NP_216592.1	NO homology	NO annotation											NA	NA	NA
884	Rv1670	NP_216186.1	NO homology	NO annotation											NA	NA	NA
885	Rv3491	NP_218008.1	NO homology	NO annotation											NA	NA	NA
886	Rv1154c	NP_215670.1	NO homology	NO annotation											NA	NA	NA
887	Rv0852	NP_215367.2	NO homology	NO annotation											NA	NA	NA
888	Rv1762c	NP_216278.1	NO homology	NO annotation											NA	NA	NA
889	Rv2644c	NP_217160.1	NO homology	NO annotation											NA	NA	NA
890	Rv2472	NP_216988.1	NO homology	NO annotation											NA	NA	NA
891	Rv2401	NP_216917.2	NO homology	NO annotation											NA	NA	NA
892	Rv3766	NP_218283.1	NO homology	NO annotation											NA	NA	NA
893	Rv2134c	NP_216650.1	NO homology	NO annotation											NA	NA	NA
894	Rv0789c	NP_215304.1	NO homology	NO annotation											NA	NA	NA
895	Rv2960c	NP_217476.1	NO homology	NO annotation											NA	NA	NA
896	Rv2828c	NP_217344.1	NO homology	NO annotation											NA	NA	NA
897	Rv0887c	NP_215402.1	NO homology	NO annotation											NA	NA	NA
898	Rv0236A	YP_177619.1	NO homology	NO annotation											NA	NA	NA
899	Rv2972c	NP_217488.1	NO homology	NO annotation											NA	NA	NA
900	Rv1780	NP_216296.1	NO homology	NO annotation											NA	NA	NA
901	Rv2668	NP_217184.1	NO homology	NO annotation											NA	NA	NA
902	Rv1134	NP_215650.1	NO homology	NO annotation											NA	NA	NA
903	Rv0979c	NP_215494.2	NO homology	NO annotation											NA	NA	NA
904	Rv2722	NP_217238.1	NO homology	NO annotation											NA	NA	NA
905	Rv2331A	YP_177669.1	NO homology	NO annotation											NA	NA	NA
906	Rv3753c	NP_218270.3	NO homology	NO annotation											NA	NA	NA
907	Rv1382	NP_215898.1	NO homology	NO annotation											NA	NA	NA
908	Rv1805c	NP_216321.1	NO homology	NO annotation											NA	NA	NA
909	Rv1233c	NP_215749.1	NO homology	NO annotation											NA	NA	NA
910	Rv1502	NP_216018.1	NO homology	NO annotation											NA	NA	NA
911	Rv1742	NP_216258.1	NO homology	NO annotation											NA	NA	NA
912	Rv0963c	NP_215478.1	NO homology	NO annotation											NA	NA	NA
913	Rv2699c	NP_217215.1	NO homology	NO annotation											NA	NA	NA
914	Rv1366A	YP_004837053.2	NO homology	NO annotation											NA	NA	NA
915	Rv3472	NP_217989.1	NO homology	NO annotation											NA	NA	NA
916	Rv3190c	NP_217706.1	NO homology	NO annotation											NA	NA	NA
917	Rv1057	NP_215573.1	NO homology	NO annotation											NA	NA	NA
918	Rv0455c	NP_214969.1	NO homology	NO annotation											NA	NA	NA
919	Rv3103c	NP_217619.1	NO homology	NO annotation											NA	NA	NA
920	Rv1155a	YP_009030031.1	NO homology	NO annotation											NA	NA	NA
921	Rv2307A	YP_177665.1	NO homology	NO annotation											NA	NA	NA
922	Rv1907c	NP_216423.1	NO homology	NO annotation											NA	NA	NA
923	Rv0079	NP_214593.1	NO homology	NO annotation											NA	NA	NA
924	Rv0094c	NP_214608.1	NO homology	NO annotation											NA	NA	NA
925	Rv0108c	NP_214622.1	NO homology	NO annotation											NA	NA	NA
926	Rv0140	NP_214654.1	NO homology	NO annotation											NA	NA	NA
927	Rv0272c	NP_214786.1	NO homology	NO annotation											NA	NA	NA
928	Rv0309	NP_214823.1	NO homology	NO annotation											NA	NA	NA
929	Rv0320	NP_214834.1	NO homology	NO annotation											NA	NA	NA
930	Rv0378	NP_214892.1	NO homology	NO annotation											NA	NA	NA
931	Rv0381c	NP_214895.1	NO homology	NO annotation											NA	NA	NA
932	Rv0383c	NP_214897.1	NO homology	NO annotation											NA	NA	NA
933	Rv0398c	NP_214912.1	NO homology	NO annotation											NA	NA	NA
934	Rv0477	NP_214991.1	NO homology	NO annotation											NA	NA	NA
935	Rv0572c	NP_215086.1	NO homology	NO annotation											NA	NA	NA
936	Rv0689c	NP_215203.1	NO homology	NO annotation											NA	NA	NA
937	Rv0698	NP_215212.1	NO homology	NO annotation											NA	NA	NA
938	Rv0745	NP_215259.1	NO homology	NO annotation											NA	NA	NA
939	Rv0750	NP_215264.1	NO homology	NO annotation											NA	NA	NA
940	Rv0787	NP_215301.1	NO homology	NO annotation											NA	NA	NA
941	Rv0907	NP_215422.1	NO homology	NO annotation											NA	NA	NA
942	Rv0997	NP_215512.1	NO homology	NO annotation											NA	NA	NA
943	Rv1006	NP_215522.1	NO homology	NO annotation											NA	NA	NA
944	Rv1097c	NP_215613.1	NO homology	NO annotation											NA	NA	NA
945	Rv1111c	NP_215627.2	NO homology	NO annotation											NA	NA	NA
946	Rv1115	NP_215631.1	NO homology	NO annotation											NA	NA	NA
947	Rv1119c	NP_215635.1	NO homology	NO annotation											NA	NA	NA
948	Rv1158c	NP_215674.1	NO homology	NO annotation											NA	NA	NA
949	Rv1434	NP_215950.1	NO homology	NO annotation											NA	NA	NA
950	Rv1435c	NP_215951.1	NO homology	NO annotation											NA	NA	NA
951	Rv1566c	NP_216082.1	NO homology	NO annotation											NA	NA	NA
952	Rv1587c	NP_216103.2	NO homology	NO annotation											NA	NA	NA
953	Rv1590	NP_216106.1	NO homology	NO annotation											NA	NA	NA
954	Rv1669	NP_216185.1	NO homology	NO annotation											NA	NA	NA
955	Rv1728c	NP_216244.1	NO homology	NO annotation											NA	NA	NA
956	Rv1752	NP_216268.1	NO homology	NO annotation											NA	NA	NA
957	Rv1754c	NP_216270.1	NO homology	NO annotation											NA	NA	NA
958	Rv1775	NP_216291.1	NO homology	NO annotation											NA	NA	NA
959	Rv1867	NP_216383.1	NO homology	NO annotation											NA	NA	NA
960	Rv1954c	NP_216470.1	NO homology	NO annotation											NA	NA	NA
961	Rv1958c	NP_216474.1	NO homology	NO annotation											NA	NA	NA
962	Rv1975	NP_216491.1	NO homology	NO annotation											NA	NA	NA
963	Rv2000	NP_216516.1	NO homology	NO annotation											NA	NA	NA
964	Rv2023c	NP_216539.1	NO homology	NO annotation											NA	NA	NA
965	Rv2035	NP_216551.1	NO homology	NO annotation											NA	NA	NA
966	Rv2075c	NP_216591.1	NO homology	NO annotation											NA	NA	NA
967	Rv2288	NP_216804.1	NO homology	NO annotation											NA	NA	NA
968	Rv2295	NP_216811.1	NO homology	NO annotation											NA	NA	NA
969	Rv2311	NP_216827.1	NO homology	NO annotation											NA	NA	NA
970	Rv2348c	NP_216864.1	NO homology	NO annotation											NA	NA	NA
971	Rv2432c	NP_216948.1	NO homology	NO annotation											NA	NA	NA
972	Rv2451	NP_216967.1	NO homology	NO annotation											NA	NA	NA
973	Rv2474c	NP_216990.1	NO homology	NO annotation											NA	NA	NA
974	Rv2481c	NP_216997.1	NO homology	NO annotation											NA	NA	NA
975	Rv2489c	NP_217005.1	NO homology	NO annotation											NA	NA	NA
976	Rv2507	NP_217023.1	NO homology	NO annotation											NA	NA	NA
977	Rv2513	NP_217029.1	NO homology	NO annotation											NA	NA	NA
978	Rv2516c	NP_217032.2	NO homology	NO annotation											NA	NA	NA
979	Rv2635	NP_217151.1	NO homology	NO annotation											NA	NA	NA
980	Rv2661c	NP_217177.1	NO homology	NO annotation											NA	NA	NA
981	Rv2665	NP_217181.1	NO homology	NO annotation											NA	NA	NA
982	Rv2700	NP_217216.1	NO homology	NO annotation											NA	NA	NA
983	Rv2705c	NP_217221.1	NO homology	NO annotation											NA	NA	NA
984	Rv2721c	NP_217237.1	NO homology	NO annotation											NA	NA	NA
985	Rv2742c	NP_217258.1	NO homology	NO annotation											NA	NA	NA
986	Rv2774c	NP_217290.1	NO homology	NO annotation											NA	NA	NA
987	Rv2778c	NP_217294.1	NO homology	NO annotation											NA	NA	NA
988	Rv2804c	NP_217320.1	NO homology	NO annotation											NA	NA	NA
989	Rv2844	NP_217360.1	NO homology	NO annotation											NA	NA	NA
990	Rv2929	NP_217445.1	NO homology	NO annotation											NA	NA	NA
991	Rv2998	NP_217514.1	NO homology	NO annotation											NA	NA	NA
992	Rv3036c	NP_217552.1	NO homology	NO annotation											NA	NA	NA
993	Rv3098c	NP_217614.1	NO homology	NO annotation											NA	NA	NA
994	Rv3108	NP_217624.1	NO homology	NO annotation											NA	NA	NA
995	Rv3166c	NP_217682.1	NO homology	NO annotation											NA	NA	NA
996	Rv3169	NP_217685.1	NO homology	NO annotation											NA	NA	NA
997	Rv3189	NP_217705.1	NO homology	NO annotation											NA	NA	NA
998	Rv3209	NP_217725.1	NO homology	NO annotation											NA	NA	NA
999	Rv3222c	NP_217738.1	NO homology	NO annotation											NA	NA	NA
1000	Rv3226c	NP_217743.1	NO homology	NO annotation											NA	NA	NA
1001	Rv3403c	NP_217920.1	NO homology	NO annotation											NA	NA	NA
1002	Rv3467	NP_217984.1	NO homology	NO annotation											NA	NA	NA
1003	Rv3483c	NP_218000.1	NO homology	NO annotation											NA	NA	NA
1004	Rv3489	NP_218006.1	NO homology	NO annotation											NA	NA	NA
1005	Rv3612c	NP_218129.1	NO homology	NO annotation											NA	NA	NA
1006	Rv3643	NP_218160.1	NO homology	NO annotation											NA	NA	NA
1007	Rv3651	NP_218168.1	NO homology	NO annotation											NA	NA	NA
1008	Rv3686c	NP_218203.1	NO homology	NO annotation											NA	NA	NA
1009	Rv3688c	NP_218205.1	NO homology	NO annotation											NA	NA	NA
1010	Rv3705c	NP_218222.1	NO homology	NO annotation											NA	NA	NA
1011	Rv3706c	NP_218223.1	NO homology	NO annotation											NA	NA	NA
1012	Rv3707c	NP_218224.1	NO homology	NO annotation											NA	NA	NA
1013	Rv3718c	NP_218235.1	NO homology	NO annotation											NA	NA	NA
1014	Rv3745c	NP_218262.1	NO homology	NO annotation											NA	NA	NA
1015	Rv3776	NP_218293.1	NO homology	NO annotation											NA	NA	NA
1016	Rv3819	NP_218336.1	NO homology	NO annotation											NA	NA	NA
1017	Rv3835	NP_218352.1	NO homology	NO annotation											NA	NA	NA
1018	Rv3839	NP_218356.1	NO homology	NO annotation											NA	NA	NA
1019	Rv3847	NP_218364.1	NO homology	NO annotation											NA	NA	NA
1020	Rv3850	NP_218367.1	NO homology	NO annotation											NA	NA	NA
1021	Rv3897c	NP_218414.1	NO homology	NO annotation											NA	NA	NA
1022	Rv3898c	NP_218415.1	NO homology	NO annotation											NA	NA	NA
1023	Rv3899c	NP_218416.1	NO homology	NO annotation											NA	NA	NA
1024	Rv0397A	YP_004837048.2	NO homology	NO annotation											NA	NA	NA
1025	Rv2237A	YP_004837056.2	NO homology	NO annotation											NA	NA	NA
1026	Rv2548A	YP_004837057.1	NO homology	NO annotation											NA	NA	NA
1027	Rv3032A	YP_004837058.1	NO homology	NO annotation											NA	NA	NA
1028	Rv0157A	YP_007408797.1	NO homology	NO annotation											NA	NA	NA
1029	Rv2828A	YP_007411535.1	NO homology	NO annotation											NA	NA	NA
1030	Rv1088a	YP_009030029.1	NO homology	NO annotation											NA	NA	NA
1031	Rv1138a	YP_009030030.1	NO homology	NO annotation											NA	NA	NA
1032	Rv1228a	YP_009030032.1	NO homology	NO annotation											NA	NA	NA
1033	Rv2104a	YP_009030035.1	NO homology	NO annotation											NA	NA	NA
1034	Rv2308a	YP_009030038.1	NO homology	NO annotation											NA	NA	NA
1035	Rv2490a	YP_009030040.1	NO homology	NO annotation											NA	NA	NA
1036	Rv3178a	YP_009030043.1	NO homology	NO annotation											NA	NA	NA
1037	Rv3202a	YP_009030044.1	NO homology	NO annotation											NA	NA	NA
1038	Rv3430a	YP_009030046.1	NO homology	NO annotation											NA	NA	NA
1039	Rv0257	YP_177620.1	NO homology	NO annotation											NA	NA	NA
1040	Rv0492A	YP_177623.1	NO homology	NO annotation											NA	NA	NA
1041	Rv0609A	YP_177628.1	NO homology	NO annotation											NA	NA	NA
1042	Rv1290A	YP_177642.1	NO homology	NO annotation											NA	NA	NA
1043	Rv1507A	YP_177648.1	NO homology	NO annotation											NA	NA	NA
1044	Rv2307B	YP_177666.1	NO homology	NO annotation											NA	NA	NA
1045	Rv2307D	YP_177667.1	NO homology	NO annotation											NA	NA	NA
1046	Rv2309A	YP_177668.1	NO homology	NO annotation											NA	NA	NA
1047	Rv2438A	YP_177671.1	NO homology	NO annotation											NA	NA	NA
1048	Rv2614A	YP_177674.1	NO homology	NO annotation											NA	NA	NA
1049	Rv2970A	YP_177681.1	NO homology	NO annotation											NA	NA	NA
1050	Rv3196A	YP_177939.1	NO homology	NO annotation											NA	NA	NA
1051	Rv3705A	YP_178006.1	NO homology	NO annotation											NA	NA	NA

## Sheet: Table S2
	No.	HPs	Homolog in other strains	Annotated gene	Strain
	1	NP_218195.1	R4MM43	moaC	Mycobacterium tuberculosis strain CAS
	2	NP_216651.1	R4MEP4	gpmA	Mycobacterium tuberculosis strain CAS
	3	NP_215346.1	R4MFW8	rph	Mycobacterium tuberculosis strain CAS
	4	NP_214548.1	R4M8B8	hisA	Mycobacterium tuberculosis strain CAS
	5	NP_214938.1	R4MCP5	clpS	Mycobacterium tuberculosis strain CAS
	6	NP_215392.1	R4MJB4	rpoA	Mycobacterium tuberculosis strain CAS
	7	NP_216517.1	A0A3G2XHM2	fabI	Mycobacterium tuberculosis strain bovis BCG
	8	NP_217412.2	A0A3G2Y101	dprA	Mycobacterium tuberculosis strain bovis BCG
	9	NP_218178.1	A0A3G2Y192	serB	Mycobacterium tuberculosis strain bovis BCG
	10	NP_216926.1	A0A3G2XLV5	yhjD	Mycobacterium tuberculosis strain bovis BCG
	11	NP_215672.1	A0A3G2XHL4	mfd	Mycobacterium tuberculosis strain bovis BCG
	12	NP_215978.1	A0A3G2XIU9	sufD	Mycobacterium tuberculosis strain bovis BCG
	13	NP_215577.1	A0A109T0U2	glmS	Mycobacterium tuberculosis strain africanum
	14	NP_215708.1	A0A109SWX9	hemH	Mycobacterium tuberculosis strain africanum
	15	NP_217588.1	R4M8W8	dapB	Mycobacterium tuberculosis strain Haarlem
	16	NP_216493.1	R4LSE9	htpX	Mycobacterium tuberculosis strain Haarlem
	17	NP_217723.1	R4LZQ5	rpoC	Mycobacterium tuberculosis strain Haarlem
	18	NP_216232.1	R4M5H0	dinB	Mycobacterium tuberculosis strain Haarlem
	19	NP_214846.1	A0A328GUD5	phoU	Mycobacterium tuberculosis strain pinnipedii
	20	NP_218179.1	A0A328GUU0	pstA	Mycobacterium tuberculosis strain pinnipedii
	21	NP_215794.1	R4M400	recF	Mycobacterium tuberculosis strain CAS
	22	NP_217075.1	R4MKP2	ruvB	Mycobacterium tuberculosis strain CAS
	23	NP_218433.1	R4MGB1	prs	Mycobacterium tuberculosis strain CAS
	24	NP_214962.1	R4MI05	hisF	Mycobacterium tuberculosis strain CAS
	25	NP_217556.1	R4MFW1	recO	Mycobacterium tuberculosis strain CAS
	26	NP_217135.1	R4M566	atpD	Mycobacterium tuberculosis strain CAS
	27	NP_215945.1	R4M2Z3	fabH	Mycobacterium tuberculosis strain CAS
	28	NP_214955.1	R4MM35	smpB	Mycobacterium tuberculosis strain CAS
	29	NP_215274.1	R4MLB9	rimP	Mycobacterium tuberculosis strain CAS
	30	NP_214614.1	R4MID6	acpP	Mycobacterium tuberculosis strain CAS
	31	YP_177649.1	R4MHS2	gmd	Mycobacterium tuberculosis strain CAS
	32	NP_217507.1	R4MJC2	pdxH	Mycobacterium tuberculosis strain CAS
	33	NP_214935.1	R4M578	glgB	Mycobacterium tuberculosis strain CAS
	34	NP_215326.1	R4MA01	gcvT	Mycobacterium tuberculosis strain CAS
	35	NP_215121.1	R4MM11	crcB	Mycobacterium tuberculosis strain CAS
	36	NP_215892.1	R4MJG3	ftsQ	Mycobacterium tuberculosis strain CAS
	37	NP_216780.1	R4ME92	dnaK	Mycobacterium tuberculosis strain CAS
	38	NP_218305.1	R4MGI1	greA	Mycobacterium tuberculosis strain CAS
	39	NP_215767.1	R4M8C2	clpX	Mycobacterium tuberculosis strain CAS
	40	NP_216929.3	R4MBB6	sigA	Mycobacterium tuberculosis strain CAS
	41	NP_215506.1	R4MFX5	dnaJ	Mycobacterium tuberculosis strain CAS
	42	NP_217636.1	R4MPQ1	rsmG	Mycobacterium tuberculosis strain CAS
	43	NP_215007.1	R4M5K6	pgl	Mycobacterium tuberculosis strain CAS
	44	NP_218216.1	R4MDV3	trmB	Mycobacterium tuberculosis strain CAS
	45	YP_177755.1	R4M630	purS	Mycobacterium tuberculosis strain CAS
	46	NP_215702.1	R4M5X0	hisH	Mycobacterium tuberculosis strain CAS
	47	NP_217630.1	R4MBH9	tadA	Mycobacterium tuberculosis strain Haarlem
	48	YP_177632.1	A0A120J2L4	ligA	Mycobacterium tuberculosis strain africanum
	49	NP_214850.1	A0A109SXN9	lnt	Mycobacterium tuberculosis strain africanum
	50	NP_217921.1	A0A120J0R5	fmt	Mycobacterium tuberculosis strain africanum
	51	YP_177651.1	A0A0Y1CIB7	polA	Mycobacterium tuberculosis strain bovis BCG
	52	NP_215977.1	A0A3G2XVK9	sufB	Mycobacterium tuberculosis strain bovis BCG
	53	NP_217745.1	A0A0H4FVT8	rsgA	Mycobacterium tuberculosis strain bovis BCG
	54	NP_217712.1	A0A0K2I0E1	moeB	Mycobacterium tuberculosis strain bovis BCG
	55	NP_217228.1	A0A0K2HV85	typA	Mycobacterium tuberculosis strain bovis BCG
	56	NP_215748.1	A0A0K2HSN9	mgtE	Mycobacterium tuberculosis strain bovis BCG
	57	YP_177629.1	A0A0K2I129	moaD	Mycobacterium tuberculosis strain bovis BCG
	58	NP_217878.1	A0A0K2I1B5	mfpA	Mycobacterium tuberculosis strain bovis BCG
	59	NP_216630.1	A0A0K2I1L6	rfbC	Mycobacterium tuberculosis strain bovis BCG
	60	NP_217073.1	A0A109SAI2	tsaB	Mycobacterium tuberculosis strain bovis BCG
	61	NP_218150.1	A0A0K2I134	nagA	Mycobacterium tuberculosis strain bovis BCG
	62	NP_216927.1	A0A0K2HZU6	dxs	Mycobacterium tuberculosis strain bovis BCG
	63	NP_218426.1	A0A3G2XWI1	ftsZ	Mycobacterium tuberculosis strain bovis BCG
	64	NP_217563.1	A0A3G2XPK5	yidD	Mycobacterium tuberculosis strain bovis BCG
	65	NP_218348.1	A0A3G2XGT3	rdgB	Mycobacterium tuberculosis strain bovis BCG
	66	NP_215855.1	A0A328GWB4	mntH	Mycobacterium tuberculosis strain pinnipedii
	67	NP_217250.1	A0A328GA46	dkgA	Mycobacterium tuberculosis strain pinnipedii
